# Supplementary material for: Metagenomic airborne resistome from urban hot spots through the One Health lens
Source: Environ Microbiol Rep. 2024 Jun 23;16(3):e13306. doi: 10.1111/1758-2229.13306 (PMC11194455; doi:10.1111/1758-2229.13306)
Supplement: Supplementary file 1 — TABLE S1. Shows number of ARG hits obtained by metagenomic approach. [file EMI4-16-e13306-s002.xlsx]

## Sheet: Supplementary Table S1
Supplementary Table S1 shows number of ARG hits obtained by metagenomic approach
	Air filtered (m3)	Sampling time (h)	Extracted DNA concentration (ng/ul)	Total DNA extracted (ng)	Normalized DNA per m3 of air	MDA	Library protocol	Number of raw reads	Trimmed and Clean analyzed Reads (Mb)	No ARG (BS70%, ID90%) totales not normalized	No ARG (BS70%, ID90%) normalized by Mb (unassembled)	No ARG (BS70%, ID90%) normalized by Gb (unassembled)	No 16S rRNA gene sequences	No ARG (BS70%, ID90%) normalized by 16S	No ARG (BS70%, ID90%) not normalized (assembled)	Assembled data (Mb; contigs > 500pb)	No ARG (BS70%, ID90%) normalized by Mb (assembled)	No ARG (BS70%, ID90%) normalized by Gb (assembled)	No ARG (BS70%, ID90%) normalized by Mb and m3 (unassembled)	No ARG (BS70%, ID90%)normalized by Gb and m3 (unassembled)	No ARG (BS70%, ID90%) normalized by Mb (assembled) and m3	No ARG (BS70%, ID90%) by Gb (assembled) and m3
Hospital main entrance	108	6	0.08	8.02	0.0742593	NO	Modified Nextera XT Rinke	2,61x107	2649.39	1600	0.603912	603.912	3200	0.5	16	36.4662	0.438763	438.763	0.00559177	5.59177	0.00406262	4.06262
Hospital Roof (0.2-0.02 um fraction)	52.5	2.92	TL	-	-	YES	NA	4,04x106	452.266	0	NA	NA	NA	NA	0	0.187814	NA	NA	NA	NA	NA	NA
Hospital Roof	52.5	2.92	0.0096*	0.72	0.0137143	YES	NA	2,06x108	22820.1	0	NA	NA	NA	NA	0	1.46313	NA	NA	NA	NA	NA	NA
WWTP in situ	60	3.5	0.07	5.09	0.0848333	NO	Modified Nextera XT Rinke	1,73x107	1490.33	2956	1.98345	1983.45	2374	1.24516	4	2.06151	1.94032	1940.32	0.0330575	33.0575	0.0323387	32.3387
WWTP in situ (0.2-0.02 um fraction)	60	3.5	TL	-	-	YES	NA	4,10x106	529.163	0	NA	NA	NA	NA	0	0.581149	NA	NA	NA	NA	NA	NA
WWTP out 1	60	3.5	0.05	4	0.0666667	NO	Modified Nextera XT Rinke	3,42x106	432.743	71	0.16407	164.07	296	0.239865	1	2.84998	0.350879	350.879	0.00317506	2.73449	0.00584799	5.84799
WWTP out 2	60	3.5	0.16	12.52	0.208667	NO	Modified Nextera XT Rinke	1,30x106	167.976	32	0.190504	190.504	203	0.157635	0	0.110786	0	0	0	3.17506	0	0
										No. of ARGs (ID90%) normalized per Gb (unassembled data) and m3	No. of ARGs (ID90%) normalized per Gb (assembled data) and m3
NA= not applicable									WWTP in situ	33.0575	32.3387
TL= too low (Measured with Qubit)									WWTP out1	2.73449	5.84799
									WWTP out2	3.17506	0
									Hospital main entrance	5.59177	4.06262
									Hospital roof		NA
* extrapolated value from the measure of this sample after being concentrated
