# Supplementary material for: Metagenomic airborne resistome from urban hot spots through the One Health lens
Source: Environ Microbiol Rep. 2024 Jun 23;16(3):e13306. doi: 10.1111/1758-2229.13306 (PMC11194455; doi:10.1111/1758-2229.13306)
Supplement: Supplementary file 2 — TABLE S2. Taxonomic assignment of raw reads. [file EMI4-16-e13306-s003.xlsx]

## Sheet: WWTP out2
Taxonomic affiliation of reads
file	percent	reads	taxon_id	taxon_name
AireDep_BF_reads_taxonomy	0.026982	319	2268447	Desertihabitans brevis
AireDep_BF_reads_taxonomy	0.022499	266	573	Klebsiella pneumoniae
AireDep_BF_reads_taxonomy	0.020469	242	955	Wolbachia pipientis
AireDep_BF_reads_taxonomy	0.018608	220	1869212	Chitinophagaceae bacterium
AireDep_BF_reads_taxonomy	0.016917	200	1173027	Microcoleus sp. PCC 7113
AireDep_BF_reads_taxonomy	0.013364	158	5599	Alternaria alternata
AireDep_BF_reads_taxonomy	0.013280	157	28901	Salmonella enterica
AireDep_BF_reads_taxonomy	0.012603	149	31481	Hildenbrandia rubra
AireDep_BF_reads_taxonomy	0.012518	148	5580	Aureobasidium pullulans
AireDep_BF_reads_taxonomy	0.011926	141	159749	Thalassiosira oceanica
AireDep_BF_reads_taxonomy	0.011419	135	654	Aeromonas veronii
AireDep_BF_reads_taxonomy	0.010150	120	1288	Staphylococcus xylosus
AireDep_BF_reads_taxonomy	0.009812	116	2364774	Citrobacter sp. MH181794
AireDep_BF_reads_taxonomy	0.009473	112	252393	Candidatus Erwinia dacicola
AireDep_BF_reads_taxonomy	0.008966	106	470	Acinetobacter baumannii
AireDep_BF_reads_taxonomy	0.008374	99	2704465	Rhodocytophaga sp. 172606-1
AireDep_BF_reads_taxonomy	0.007866	93	482564	Oscillatoria nigro-viridis
AireDep_BF_reads_taxonomy	0.007782	92	105696	Epicoccum nigrum
AireDep_BF_reads_taxonomy	0.007782	92	183478	Stemphylium lycopersici
AireDep_BF_reads_taxonomy	0.007612	90	38515	Solieria pacifica
AireDep_BF_reads_taxonomy	0.007274	86	119927	Alternaria tenuissima
AireDep_BF_reads_taxonomy	0.007105	84	1187904	Alternaria burnsii
AireDep_BF_reads_taxonomy	0.007020	83	349277	uncultured Rubrobacteraceae bacterium
AireDep_BF_reads_taxonomy	0.006767	80	393310	Skermanella aerolata
AireDep_BF_reads_taxonomy	0.006513	77	382	Sinorhizobium meliloti
AireDep_BF_reads_taxonomy	0.006259	74	2563858	Microcoleus sp. IPMA8
AireDep_BF_reads_taxonomy	0.006005	71	156630	Alternaria arborescens
AireDep_BF_reads_taxonomy	0.005921	70	1978231	Acidobacteria bacterium
AireDep_BF_reads_taxonomy	0.005752	68	303698	Penicillium steckii
AireDep_BF_reads_taxonomy	0.005667	67	71191	Phormidium ambiguum
AireDep_BF_reads_taxonomy	0.005498	65	40559	Botrytis cinerea
AireDep_BF_reads_taxonomy	0.005329	63	670289	Adhaeribacter aerolatus
AireDep_BF_reads_taxonomy	0.005329	63	1678846	Alternaria sp. MG1
AireDep_BF_reads_taxonomy	0.005329	63	2026788	Rickettsiales bacterium
AireDep_BF_reads_taxonomy	0.005244	62	1869227	bacterium
AireDep_BF_reads_taxonomy	0.005160	61	2692830	Microcoleus sp. FACHB-SPT15
AireDep_BF_reads_taxonomy	0.005160	61	2740583	Flavisolibacter sp. BT320
AireDep_BF_reads_taxonomy	0.004990	59	562	Escherichia coli
AireDep_BF_reads_taxonomy	0.004990	59	573658	Candidatus Hodgkinia cicadicola
AireDep_BF_reads_taxonomy	0.004906	58	821	Phocaeicola vulgatus
AireDep_BF_reads_taxonomy	0.004906	58	2607907	Adhaeribacter sp. DK36
AireDep_BF_reads_taxonomy	0.004652	55	817	Bacteroides fragilis
AireDep_BF_reads_taxonomy	0.004652	55	97972	Periconia macrospinosa
AireDep_BF_reads_taxonomy	0.004398	52	2204302	Flavobacterium sp. JXAS1
AireDep_BF_reads_taxonomy	0.004314	51	1898978	Hymenobacter sp.
AireDep_BF_reads_taxonomy	0.004060	48	1398	Bacillus coagulans
AireDep_BF_reads_taxonomy	0.004060	48	81824	Monosiga brevicollis
AireDep_BF_reads_taxonomy	0.003975	47	1280	Staphylococcus aureus
AireDep_BF_reads_taxonomy	0.003806	45	1898104	Bacteroidetes bacterium
AireDep_BF_reads_taxonomy	0.003637	43	346	Xanthomonas citri
AireDep_BF_reads_taxonomy	0.003637	43	1335053	Wolbachia endosymbiont of Chrysomya megacephala
AireDep_BF_reads_taxonomy	0.003637	43	2775973	Micraspis sp.
AireDep_BF_reads_taxonomy	0.003552	42	672	Vibrio vulnificus
AireDep_BF_reads_taxonomy	0.003552	42	423460	Basidiobolus meristosporus
AireDep_BF_reads_taxonomy	0.003468	41	212602	Oidium neolycopersici
AireDep_BF_reads_taxonomy	0.003383	40	86259	Venturia nashicola
AireDep_BF_reads_taxonomy	0.003383	40	706561	Hortaea thailandica
AireDep_BF_reads_taxonomy	0.003383	40	2044944	Sphingobacteriales bacterium
AireDep_BF_reads_taxonomy	0.003299	39	120017	Ustilago hordei
AireDep_BF_reads_taxonomy	0.003299	39	1549810	Microvirga sp. BSC39
AireDep_BF_reads_taxonomy	0.003214	38	2511993	Enterobacter cloacae complex sp. 2DZ2F20B
AireDep_BF_reads_taxonomy	0.003130	37	91943	Hortaea werneckii
AireDep_BF_reads_taxonomy	0.003130	37	137625	Clastoderma debaryanum
AireDep_BF_reads_taxonomy	0.003130	37	705562	Polychaeton citri
AireDep_BF_reads_taxonomy	0.003130	37	1883427	Actinobacteria bacterium
AireDep_BF_reads_taxonomy	0.003130	37	2026795	Thaumarchaeota archaeon
AireDep_BF_reads_taxonomy	0.003130	37	2109933	Alsobacter sp. SH9
AireDep_BF_reads_taxonomy	0.003130	37	2497945	Thalassobius sp. ZQ172
AireDep_BF_reads_taxonomy	0.003130	37	2607660	Nocardioides sp. BN130099
AireDep_BF_reads_taxonomy	0.003045	36	33883	Microbacterium arborescens
AireDep_BF_reads_taxonomy	0.002960	35	1151	Oscillatoriales cyanobacterium
AireDep_BF_reads_taxonomy	0.002960	35	1764295	Chloropicon primus
AireDep_BF_reads_taxonomy	0.002960	35	2021370	Sphingobacteriaceae bacterium
AireDep_BF_reads_taxonomy	0.002876	34	286661	Peltaster fructicola
AireDep_BF_reads_taxonomy	0.002876	34	1712513	Syncephalis pseudoplumigaleata
AireDep_BF_reads_taxonomy	0.002791	33	118323	Oscillatoria acuminata
AireDep_BF_reads_taxonomy	0.002791	33	400092	Pontibacter korlensis
AireDep_BF_reads_taxonomy	0.002791	33	407035	Salinicoccus halodurans
AireDep_BF_reads_taxonomy	0.002707	32	167740	Alternaria gaisen
AireDep_BF_reads_taxonomy	0.002707	32	257571	Cystoclonium purpureum
AireDep_BF_reads_taxonomy	0.002707	32	462367	Flavisolibacter ginsengisoli
AireDep_BF_reads_taxonomy	0.002622	31	37727	Talaromyces marneffei
AireDep_BF_reads_taxonomy	0.002622	31	241425	Crinalium epipsammum
AireDep_BF_reads_taxonomy	0.002622	31	307502	Wolbachia endosymbiont of Drosophila ananassae
AireDep_BF_reads_taxonomy	0.002622	31	2562824	Pontibacter sp. TRT317
AireDep_BF_reads_taxonomy	0.002537	30	27350	Puccinia striiformis
AireDep_BF_reads_taxonomy	0.002537	30	215173	Wolbachia endosymbiont of Bemisia tabaci
AireDep_BF_reads_taxonomy	0.002537	30	2364882	Flavisolibacter sp. X7X
AireDep_BF_reads_taxonomy	0.002537	30	2692820	Microcoleus sp. FACHB-1
AireDep_BF_reads_taxonomy	0.002453	29	2021391	Flavobacteriales bacterium
AireDep_BF_reads_taxonomy	0.002368	28	197	Campylobacter jejuni
AireDep_BF_reads_taxonomy	0.002368	28	307758	Ustilago bromivora
AireDep_BF_reads_taxonomy	0.002368	28	388950	Pontibacter akesuensis
AireDep_BF_reads_taxonomy	0.002368	28	1115758	Romboutsia ilealis
AireDep_BF_reads_taxonomy	0.002368	28	1492898	Flavisolibacter tropicus
AireDep_BF_reads_taxonomy	0.002368	28	2487017	Marinifilaceae bacterium T3-2 S1-C
AireDep_BF_reads_taxonomy	0.002284	27	29320	Paenarthrobacter nicotinovorans
AireDep_BF_reads_taxonomy	0.002284	27	298708	Sphingomonas kaistensis
AireDep_BF_reads_taxonomy	0.002284	27	329647	Wolbachia endosymbiont of Culex molestus
AireDep_BF_reads_taxonomy	0.002199	26	5949	Stylonychia lemnae
AireDep_BF_reads_taxonomy	0.002199	26	40215	Acinetobacter junii
AireDep_BF_reads_taxonomy	0.002199	26	180837	Wolbachia endosymbiont of Nasonia vitripennis
AireDep_BF_reads_taxonomy	0.002199	26	765868	Stagonospora sp. SRC1lsM3a
AireDep_BF_reads_taxonomy	0.002199	26	1678310	Planktothrix serta
AireDep_BF_reads_taxonomy	0.002199	26	1913989	Gammaproteobacteria bacterium
AireDep_BF_reads_taxonomy	0.002199	26	2511990	Enterobacter cloacae complex sp. 4DZ3-17B2
AireDep_BF_reads_taxonomy	0.002199	26	2692827	Microcoleus sp. FACHB-831
AireDep_BF_reads_taxonomy	0.002115	25	2094	Mycoplasma arginini
AireDep_BF_reads_taxonomy	0.002115	25	5016	Bipolaris maydis
AireDep_BF_reads_taxonomy	0.002115	25	62708	Golovinomyces cichoracearum
AireDep_BF_reads_taxonomy	0.002115	25	160621	Lingulodinium polyedra
AireDep_BF_reads_taxonomy	0.002115	25	206403	Sulfurovum lithotrophicum
AireDep_BF_reads_taxonomy	0.002115	25	688867	Ohtaekwangia koreensis
AireDep_BF_reads_taxonomy	0.002115	25	1245525	Compostibacillus humi
AireDep_BF_reads_taxonomy	0.002115	25	1379909	Rufibacter sp. DG15C
AireDep_BF_reads_taxonomy	0.002115	25	1871070	Oxalobacteraceae bacterium
AireDep_BF_reads_taxonomy	0.002115	25	2675880	Fusarium flagelliforme
AireDep_BF_reads_taxonomy	0.002115	25	2692824	Microcoleus sp. FACHB-61
AireDep_BF_reads_taxonomy	0.002030	24	329	Ralstonia pickettii
AireDep_BF_reads_taxonomy	0.002030	24	55529	Guillardia theta
AireDep_BF_reads_taxonomy	0.002030	24	946362	Salpingoeca rosetta
AireDep_BF_reads_taxonomy	0.002030	24	1353260	Candidatus Nitrosocosmicus oleophilus
AireDep_BF_reads_taxonomy	0.002030	24	1507870	Rachicladosporium antarcticum
AireDep_BF_reads_taxonomy	0.002030	24	1645740	uncultured Thermomicrobiales bacterium
AireDep_BF_reads_taxonomy	0.002030	24	2171629	Botryobacter ruber
AireDep_BF_reads_taxonomy	0.002030	24	2591635	Wolbachia endosymbiont of Carposina sasakii
AireDep_BF_reads_taxonomy	0.001945	23	78898	Podila verticillata
AireDep_BF_reads_taxonomy	0.001945	23	329884	Friedmanniomyces simplex
AireDep_BF_reads_taxonomy	0.001945	23	398037	Segetibacter koreensis
AireDep_BF_reads_taxonomy	0.001945	23	1280837	Meira miltonrushii
AireDep_BF_reads_taxonomy	0.001945	23	1977087	Proteobacteria bacterium
AireDep_BF_reads_taxonomy	0.001945	23	2026724	Chloroflexi bacterium
AireDep_BF_reads_taxonomy	0.001945	23	2541721	Dyadobacter psychrotolerans
AireDep_BF_reads_taxonomy	0.001945	23	2722701	Salinimicrobium sp. CDJ15-81-2
AireDep_BF_reads_taxonomy	0.001861	22	42399	Vittaforma corneae
AireDep_BF_reads_taxonomy	0.001861	22	77133	uncultured bacterium
AireDep_BF_reads_taxonomy	0.001861	22	266149	Pseudocohnilembus persalinus
AireDep_BF_reads_taxonomy	0.001861	22	349221	Micavibrio aeruginosavorus
AireDep_BF_reads_taxonomy	0.001861	22	653929	Albibacterium bauzanense
AireDep_BF_reads_taxonomy	0.001861	22	1709381	Baudoinia panamericana
AireDep_BF_reads_taxonomy	0.001776	21	84751	Anthracocystis flocculosa
AireDep_BF_reads_taxonomy	0.001776	21	91370	Pyrenophora seminiperda
AireDep_BF_reads_taxonomy	0.001776	21	92715	Papiliomyces liangshanensis
AireDep_BF_reads_taxonomy	0.001776	21	201975	Planifilum fimeticola
AireDep_BF_reads_taxonomy	0.001776	21	231269	Fusarium coffeatum
AireDep_BF_reads_taxonomy	0.001776	21	306088	Aspergillus steynii
AireDep_BF_reads_taxonomy	0.001776	21	442954	Knoellia aerolata
AireDep_BF_reads_taxonomy	0.001776	21	1257021	Flammeovirgaceae bacterium 311
AireDep_BF_reads_taxonomy	0.001776	21	1674310	Peribacillus cavernae
AireDep_BF_reads_taxonomy	0.001776	21	2700082	Pontibacter sp. BT213
AireDep_BF_reads_taxonomy	0.001692	20	45130	Bipolaris sorokiniana
AireDep_BF_reads_taxonomy	0.001692	20	245562	Acidomyces sp. 'richmondensis'
AireDep_BF_reads_taxonomy	0.001692	20	559561	Aureobasidium namibiae
AireDep_BF_reads_taxonomy	0.001692	20	670293	Segetibacter aerophilus
AireDep_BF_reads_taxonomy	0.001692	20	1313421	Aureispira sp. CCB-QB1
AireDep_BF_reads_taxonomy	0.001692	20	2268757	Paracnuella aquatica
AireDep_BF_reads_taxonomy	0.001692	20	2692855	Planktothrix sp. FACHB-1365
AireDep_BF_reads_taxonomy	0.001692	20	2694930	Pontibacter pudoricolor
AireDep_BF_reads_taxonomy	0.001607	19	747	Pasteurella multocida
AireDep_BF_reads_taxonomy	0.001607	19	171693	Oceanobacillus picturae
AireDep_BF_reads_taxonomy	0.001607	19	190193	Wolbachia endosymbiont of Cadra cautella
AireDep_BF_reads_taxonomy	0.001607	19	357143	Wolbachia endosymbiont of Nilaparvata lugens
AireDep_BF_reads_taxonomy	0.001607	19	685502	Pseudocercospora fuligena
AireDep_BF_reads_taxonomy	0.001607	19	1617412	Chlorobi bacterium OLB5
AireDep_BF_reads_taxonomy	0.001522	18	5270	Ustilago maydis
AireDep_BF_reads_taxonomy	0.001522	18	5865	Babesia bovis
AireDep_BF_reads_taxonomy	0.001522	18	147573	Piedraia hortae
AireDep_BF_reads_taxonomy	0.001522	18	245834	Neohortaea acidophila
AireDep_BF_reads_taxonomy	0.001522	18	392009	Zeaxanthinibacter enoshimensis
AireDep_BF_reads_taxonomy	0.001522	18	395010	Zasmidium cellare
AireDep_BF_reads_taxonomy	0.001522	18	437475	uncultured Frankineae bacterium
AireDep_BF_reads_taxonomy	0.001522	18	551991	Arachidicoccus rhizosphaerae
AireDep_BF_reads_taxonomy	0.001522	18	690256	Colletotrichum fructicola
AireDep_BF_reads_taxonomy	0.001522	18	749589	Didymella pinodes
AireDep_BF_reads_taxonomy	0.001522	18	796379	Kangiella spongicola
AireDep_BF_reads_taxonomy	0.001522	18	1708541	Wallemia mellicola
AireDep_BF_reads_taxonomy	0.001522	18	2059302	Chryseolinea flava
AireDep_BF_reads_taxonomy	0.001522	18	2100533	Sphingobacterium haloxyli
AireDep_BF_reads_taxonomy	0.001522	18	2694929	Pontibacter russatus
AireDep_BF_reads_taxonomy	0.001522	18	2745197	Adhaeribacter sp. KUDC8001
AireDep_BF_reads_taxonomy	0.001438	17	1352	Enterococcus faecium
AireDep_BF_reads_taxonomy	0.001438	17	5101	Amorphotheca resinae
AireDep_BF_reads_taxonomy	0.001438	17	5755	Acanthamoeba castellanii
AireDep_BF_reads_taxonomy	0.001438	17	72228	Ophiocordyceps sinensis
AireDep_BF_reads_taxonomy	0.001438	17	77038	Wolbachia endosymbiont of Drosophila simulans
AireDep_BF_reads_taxonomy	0.001438	17	166793	Solirubrobacter pauli
AireDep_BF_reads_taxonomy	0.001438	17	334542	Rhodococcus qingshengii
AireDep_BF_reads_taxonomy	0.001438	17	512763	Rufibacter tibetensis
AireDep_BF_reads_taxonomy	0.001438	17	1400979	Pontibacter diazotrophicus
AireDep_BF_reads_taxonomy	0.001438	17	2762216	Planococcus sp. Sa1BUA13
AireDep_BF_reads_taxonomy	0.001353	16	1428	Bacillus thuringiensis
AireDep_BF_reads_taxonomy	0.001353	16	34488	Conidiobolus coronatus
AireDep_BF_reads_taxonomy	0.001353	16	45142	Cucurbitaria berberidis
AireDep_BF_reads_taxonomy	0.001353	16	46634	Aureobasidium melanogenum
AireDep_BF_reads_taxonomy	0.001353	16	225359	Erysiphe pulchra
AireDep_BF_reads_taxonomy	0.001353	16	285515	Streptomyces albospinus
AireDep_BF_reads_taxonomy	0.001353	16	1123529	Gonapodya prolifera
AireDep_BF_reads_taxonomy	0.001353	16	1471761	Novibacillus thermophilus
AireDep_BF_reads_taxonomy	0.001353	16	1496277	Lizonia empirigonia
AireDep_BF_reads_taxonomy	0.001353	16	1736408	Nocardioides sp. Soil774
AireDep_BF_reads_taxonomy	0.001353	16	1770526	Hymenobacter sp. MIMBbqt21
AireDep_BF_reads_taxonomy	0.001353	16	1776391	Romboutsia timonensis
AireDep_BF_reads_taxonomy	0.001353	16	2211643	Monosporascus sp. CRB-9-2
AireDep_BF_reads_taxonomy	0.001269	15	5022	Leptosphaeria maculans
AireDep_BF_reads_taxonomy	0.001269	15	5044	Acremonium chrysogenum
AireDep_BF_reads_taxonomy	0.001269	15	33085	Entamoeba invadens
AireDep_BF_reads_taxonomy	0.001269	15	45670	Salinicoccus roseus
AireDep_BF_reads_taxonomy	0.001269	15	82571	Terfezia boudieri
AireDep_BF_reads_taxonomy	0.001269	15	371142	Sphingobacterium daejeonense
AireDep_BF_reads_taxonomy	0.001269	15	543078	uncultured Rubellimicrobium sp.
AireDep_BF_reads_taxonomy	0.001269	15	553151	Pseudomonas pelagia
AireDep_BF_reads_taxonomy	0.001269	15	687525	Rubellimicrobium roseum
AireDep_BF_reads_taxonomy	0.001269	15	1176130	Aulographum hederae
AireDep_BF_reads_taxonomy	0.001269	15	1288636	Ornithinimicrobium flavum
AireDep_BF_reads_taxonomy	0.001269	15	1411621	Hymenobacter sedentarius
AireDep_BF_reads_taxonomy	0.001269	15	1945520	Psychrobacter pasteurii
AireDep_BF_reads_taxonomy	0.001269	15	1987723	Cellvibrio sp. PSBB006
AireDep_BF_reads_taxonomy	0.001269	15	2035267	Candidatus Nitrosocosmicus arcticus
AireDep_BF_reads_taxonomy	0.001269	15	2547429	Segetibacter sp. 3557_3
AireDep_BF_reads_taxonomy	0.001269	15	2585369	Rubellimicrobium rubrum
AireDep_BF_reads_taxonomy	0.001269	15	2692869	Trichocoleus sp. FACHB-262
AireDep_BF_reads_taxonomy	0.001184	14	40216	Acinetobacter radioresistens
AireDep_BF_reads_taxonomy	0.001184	14	49319	Rubrobacter xylanophilus
AireDep_BF_reads_taxonomy	0.001184	14	55601	Vibrio anguillarum
AireDep_BF_reads_taxonomy	0.001184	14	61015	Staphylococcus succinus
AireDep_BF_reads_taxonomy	0.001184	14	93612	Exserohilum turcicum
AireDep_BF_reads_taxonomy	0.001184	14	94255	Runella zeae
AireDep_BF_reads_taxonomy	0.001184	14	101162	Bipolaris oryzae
AireDep_BF_reads_taxonomy	0.001184	14	119532	Microcoleus vaginatus
AireDep_BF_reads_taxonomy	0.001184	14	147558	Byssothecium circinans
AireDep_BF_reads_taxonomy	0.001184	14	161662	Teratosphaeria nubilosa
AireDep_BF_reads_taxonomy	0.001184	14	253824	uncultured Nocardioidaceae bacterium
AireDep_BF_reads_taxonomy	0.001184	14	529818	Thecamonas trahens
AireDep_BF_reads_taxonomy	0.001184	14	574774	Glonium stellatum
AireDep_BF_reads_taxonomy	0.001184	14	670291	Microvirga aerophila
AireDep_BF_reads_taxonomy	0.001184	14	673521	Blastococcus endophyticus
AireDep_BF_reads_taxonomy	0.001184	14	702518	Colletotrichum asianum
AireDep_BF_reads_taxonomy	0.001184	14	1647451	Chitinophaga barathri
AireDep_BF_reads_taxonomy	0.001184	14	1652958	Paenibacillus nasutitermitis
AireDep_BF_reads_taxonomy	0.001184	14	1684143	Paenibacillus sp. FJAT-27812
AireDep_BF_reads_taxonomy	0.001184	14	1906665	archaeon
AireDep_BF_reads_taxonomy	0.001184	14	2499850	Jacksonvillea sp. ISTCYN1
AireDep_BF_reads_taxonomy	0.001184	14	2653851	Rubrobacter sp. SCSIO 52909
AireDep_BF_reads_taxonomy	0.001184	14	2692823	Microcoleus sp. FACHB-53
AireDep_BF_reads_taxonomy	0.001184	14	2692859	Pseudanabaena sp. FACHB-2040
AireDep_BF_reads_taxonomy	0.001100	13	287	Pseudomonas aeruginosa
AireDep_BF_reads_taxonomy	0.001100	13	1747	Cutibacterium acnes
AireDep_BF_reads_taxonomy	0.001100	13	28450	Burkholderia pseudomallei
AireDep_BF_reads_taxonomy	0.001100	13	40998	Elsinoe australis
AireDep_BF_reads_taxonomy	0.001100	13	45293	Massarina eburnea
AireDep_BF_reads_taxonomy	0.001100	13	53485	Pyrenophora teres
AireDep_BF_reads_taxonomy	0.001100	13	64178	Coleofasciculus chthonoplastes
AireDep_BF_reads_taxonomy	0.001100	13	75689	Ulva rigida
AireDep_BF_reads_taxonomy	0.001100	13	97253	Eubacterium plexicaudatum
AireDep_BF_reads_taxonomy	0.001100	13	100019	Didymella exigua
AireDep_BF_reads_taxonomy	0.001100	13	105219	Ralstonia mannitolilytica
AireDep_BF_reads_taxonomy	0.001100	13	146866	Pseudoloma neurophilia
AireDep_BF_reads_taxonomy	0.001100	13	161536	Ornithinibacillus californiensis
AireDep_BF_reads_taxonomy	0.001100	13	329885	Friedmanniomyces endolithicus
AireDep_BF_reads_taxonomy	0.001100	13	492670	Bacillus velezensis
AireDep_BF_reads_taxonomy	0.001100	13	864702	Oscillatoriales cyanobacterium C42_A2020_001
AireDep_BF_reads_taxonomy	0.001100	13	979771	Aspergillus saccharolyticus
AireDep_BF_reads_taxonomy	0.001100	13	1047171	Zymoseptoria tritici
AireDep_BF_reads_taxonomy	0.001100	13	1123067	Rubellimicrobium mesophilum
AireDep_BF_reads_taxonomy	0.001100	13	1305674	Parapedobacter pyrenivorans
AireDep_BF_reads_taxonomy	0.001100	13	1494959	Pseudogracilibacillus auburnensis
AireDep_BF_reads_taxonomy	0.001100	13	1827278	Aliterella atlantica
AireDep_BF_reads_taxonomy	0.001100	13	1986720	Crocinitomicaceae bacterium TMED114
AireDep_BF_reads_taxonomy	0.001100	13	2026742	Gemmatimonadetes bacterium
AireDep_BF_reads_taxonomy	0.001100	13	2060052	Candidatus Frankia nodulisporulans
AireDep_BF_reads_taxonomy	0.001100	13	2107706	filamentous cyanobacterium Phorm 6
AireDep_BF_reads_taxonomy	0.001100	13	2339232	Frankiales bacterium YIM 75000
AireDep_BF_reads_taxonomy	0.001100	13	2340872	Endogone sp. FLAS-F59071
AireDep_BF_reads_taxonomy	0.001100	13	2692829	Microcoleus sp. FACHB-DQ6
AireDep_BF_reads_taxonomy	0.001015	12	359	Agrobacterium rhizogenes
AireDep_BF_reads_taxonomy	0.001015	12	2769	Chondrus crispus
AireDep_BF_reads_taxonomy	0.001015	12	4897	Schizosaccharomyces japonicus
AireDep_BF_reads_taxonomy	0.001015	12	5974	Halteria grandinella
AireDep_BF_reads_taxonomy	0.001015	12	28212	Sphingomonas adhaesiva
AireDep_BF_reads_taxonomy	0.001015	12	28995	Pleurotus pulmonarius
AireDep_BF_reads_taxonomy	0.001015	12	29539	Thermoleophilum album
AireDep_BF_reads_taxonomy	0.001015	12	40997	Elsinoe fawcettii
AireDep_BF_reads_taxonomy	0.001015	12	41984	Aspergillus tamarii
AireDep_BF_reads_taxonomy	0.001015	12	43674	Jonesia denitrificans
AireDep_BF_reads_taxonomy	0.001015	12	51665	Aerococcus urinaeequi
AireDep_BF_reads_taxonomy	0.001015	12	68204	Streptomyces gancidicus
AireDep_BF_reads_taxonomy	0.001015	12	68886	Theileria orientalis
AireDep_BF_reads_taxonomy	0.001015	12	112489	Dissoconium aciculare
AireDep_BF_reads_taxonomy	0.001015	12	147560	Delphinella strobiligena
AireDep_BF_reads_taxonomy	0.001015	12	184978	Decorospora gaudefroyi
AireDep_BF_reads_taxonomy	0.001015	12	215221	Komagataeibacter rhaeticus
AireDep_BF_reads_taxonomy	0.001015	12	221287	Mastigocladopsis repens
AireDep_BF_reads_taxonomy	0.001015	12	281847	Rozella allomycis
AireDep_BF_reads_taxonomy	0.001015	12	296587	Micromonas commoda
AireDep_BF_reads_taxonomy	0.001015	12	332213	Chlorosarcinopsis eremi
AireDep_BF_reads_taxonomy	0.001015	12	372055	Lophiostoma macrostomum
AireDep_BF_reads_taxonomy	0.001015	12	407019	Sphingomonas astaxanthinifaciens
AireDep_BF_reads_taxonomy	0.001015	12	477666	Bacteroides graminisolvens
AireDep_BF_reads_taxonomy	0.001015	12	568603	Jeotgalicoccus nanhaiensis
AireDep_BF_reads_taxonomy	0.001015	12	743065	uncultured marine bacterium MedDCM-OCT-S05-C259
AireDep_BF_reads_taxonomy	0.001015	12	1077358	Coniothyrium glycines
AireDep_BF_reads_taxonomy	0.001015	12	1246581	Paramicrosporidium saccamoebae
AireDep_BF_reads_taxonomy	0.001015	12	1555241	Caulochytrium protostelioides
AireDep_BF_reads_taxonomy	0.001015	12	1610489	Corynebacterium pollutisoli
AireDep_BF_reads_taxonomy	0.001015	12	2233999	Skermanella pratensis
AireDep_BF_reads_taxonomy	0.001015	12	2315689	Sphingomonas edaphi
AireDep_BF_reads_taxonomy	0.001015	12	2491866	Paracoccus haematequi
AireDep_BF_reads_taxonomy	0.001015	12	2608001	Taibaiella sp. KVB11
AireDep_BF_reads_taxonomy	0.001015	12	2692806	Leptolyngbya sp. FACHB-261
AireDep_BF_reads_taxonomy	0.001015	12	2692826	Microcoleus sp. FACHB-68
AireDep_BF_reads_taxonomy	0.000930	11	1061	Rhodobacter capsulatus
AireDep_BF_reads_taxonomy	0.000930	11	1286	Staphylococcus simulans
AireDep_BF_reads_taxonomy	0.000930	11	5860	Plasmodium vinckei
AireDep_BF_reads_taxonomy	0.000930	11	29917	Cladosporium cladosporioides
AireDep_BF_reads_taxonomy	0.000930	11	48296	Acinetobacter pittii
AireDep_BF_reads_taxonomy	0.000930	11	263438	Wolbachia endosymbiont of Culex pipiens molestus
AireDep_BF_reads_taxonomy	0.000930	11	264951	Byssochlamys spectabilis
AireDep_BF_reads_taxonomy	0.000930	11	368602	Wolbachia endosymbiont of Laodelphax striatellus
AireDep_BF_reads_taxonomy	0.000930	11	387957	Methanobrevibacter sp. 87.7
AireDep_BF_reads_taxonomy	0.000930	11	455074	Amniculicola lignicola
AireDep_BF_reads_taxonomy	0.000930	11	1136105	Tolypothrix campylonemoides
AireDep_BF_reads_taxonomy	0.000930	11	1188008	Euglena archaeoplastidiata
AireDep_BF_reads_taxonomy	0.000930	11	1189620	Flavobacterium sp. ACAM 123
AireDep_BF_reads_taxonomy	0.000930	11	1411316	Pedobacter sp.
AireDep_BF_reads_taxonomy	0.000930	11	1855912	Luteitalea pratensis
AireDep_BF_reads_taxonomy	0.000930	11	1922337	Leptolyngbya sp. 'hensonii'
AireDep_BF_reads_taxonomy	0.000930	11	1986810	Candidatus Pelagibacter sp. TMED202
AireDep_BF_reads_taxonomy	0.000930	11	2005457	Cylindrospermum sp. NIES-4074
AireDep_BF_reads_taxonomy	0.000930	11	2171749	Sphingobacterium sp. 2c-3
AireDep_BF_reads_taxonomy	0.000930	11	2570926	Labilibacter sediminis
AireDep_BF_reads_taxonomy	0.000930	11	2574733	Pontibacter beigongshangensis
AireDep_BF_reads_taxonomy	0.000930	11	2723059	Blastococcus sp. DSM 46790
AireDep_BF_reads_taxonomy	0.000846	10	1852	Saccharomonospora viridis
AireDep_BF_reads_taxonomy	0.000846	10	1861	Geodermatophilus obscurus
AireDep_BF_reads_taxonomy	0.000846	10	5111	Claviceps purpurea
AireDep_BF_reads_taxonomy	0.000846	10	27349	Puccinia sorghi
AireDep_BF_reads_taxonomy	0.000846	10	44689	Dictyostelium discoideum
AireDep_BF_reads_taxonomy	0.000846	10	58133	Nitrosospira sp. NpAV
AireDep_BF_reads_taxonomy	0.000846	10	61186	Monilinia laxa
AireDep_BF_reads_taxonomy	0.000846	10	147645	Paracoccus yeei
AireDep_BF_reads_taxonomy	0.000846	10	260213	Wolbachia endosymbiont of Leptopilina clavipes
AireDep_BF_reads_taxonomy	0.000846	10	286638	Massilia alkalitolerans
AireDep_BF_reads_taxonomy	0.000846	10	336989	Pontibacter roseus
AireDep_BF_reads_taxonomy	0.000846	10	454586	Pedobacter agri
AireDep_BF_reads_taxonomy	0.000846	10	483545	Thermobifida halotolerans
AireDep_BF_reads_taxonomy	0.000846	10	575200	Corynebacterium maris
AireDep_BF_reads_taxonomy	0.000846	10	1137989	Geodermatophilus normandii
AireDep_BF_reads_taxonomy	0.000846	10	1202772	Achlya hypogyna
AireDep_BF_reads_taxonomy	0.000846	10	1231657	Clohesyomyces aquaticus
AireDep_BF_reads_taxonomy	0.000846	10	1259464	Arcticibacter pallidicorallinus
AireDep_BF_reads_taxonomy	0.000846	10	1434700	Moheibacter sediminis
AireDep_BF_reads_taxonomy	0.000846	10	1521625	Aphanothece hegewaldii
AireDep_BF_reads_taxonomy	0.000846	10	1564161	Geodermatophilus aquaeductus
AireDep_BF_reads_taxonomy	0.000846	10	1737356	Pedobacter zeae
AireDep_BF_reads_taxonomy	0.000846	10	1848460	Planococcus salinus
AireDep_BF_reads_taxonomy	0.000846	10	1871066	Mesorhizobium sp.
AireDep_BF_reads_taxonomy	0.000846	10	1890364	Planoprotostelium fungivorum
AireDep_BF_reads_taxonomy	0.000846	10	1907941	Alkanindiges sp. H1
AireDep_BF_reads_taxonomy	0.000846	10	1986594	Synechococcus sp. TMED185
AireDep_BF_reads_taxonomy	0.000846	10	2026780	Planctomycetes bacterium
AireDep_BF_reads_taxonomy	0.000846	10	2026799	Verrucomicrobia bacterium
AireDep_BF_reads_taxonomy	0.000846	10	2042310	Salirhabdus sp. Marseille-P4669
AireDep_BF_reads_taxonomy	0.000846	10	2250577	Blastococcus sp. TF02A-26
AireDep_BF_reads_taxonomy	0.000846	10	2559609	Blastococcus sp. CT_GayMR20
AireDep_BF_reads_taxonomy	0.000846	10	2583991	Gramella sabulilitoris
AireDep_BF_reads_taxonomy	0.000846	10	2595053	Siccirubricoccus sp. 1-3
AireDep_BF_reads_taxonomy	0.000846	10	2665644	Paracoccus sp. YIM 132242
AireDep_BF_reads_taxonomy	0.000846	10	2692874	Trichocoleus sp. FACHB-69
AireDep_BF_reads_taxonomy	0.000846	10	2710879	Parapedobacter sp. SGR-10
AireDep_BF_reads_taxonomy	0.000761	9	1785	Mycobacterium sp.
AireDep_BF_reads_taxonomy	0.000761	9	5017	Bipolaris zeicola
AireDep_BF_reads_taxonomy	0.000761	9	5606	Saitoella complicata
AireDep_BF_reads_taxonomy	0.000761	9	40125	Bipolaris victoriae
AireDep_BF_reads_taxonomy	0.000761	9	40127	Neurospora tetrasperma
AireDep_BF_reads_taxonomy	0.000761	9	45151	Pyrenophora tritici-repentis
AireDep_BF_reads_taxonomy	0.000761	9	54308	Pleurocapsa minor
AireDep_BF_reads_taxonomy	0.000761	9	64363	Dothistroma septosporum
AireDep_BF_reads_taxonomy	0.000761	9	102116	Stanieria cyanosphaera
AireDep_BF_reads_taxonomy	0.000761	9	201973	Planifilum fulgidum
AireDep_BF_reads_taxonomy	0.000761	9	223903	Hymenobacter norwichensis
AireDep_BF_reads_taxonomy	0.000761	9	246432	Staphylococcus equorum
AireDep_BF_reads_taxonomy	0.000761	9	267800	Advenella incenata
AireDep_BF_reads_taxonomy	0.000761	9	280036	Sporisorium graminicola
AireDep_BF_reads_taxonomy	0.000761	9	645110	Cecembia lonarensis
AireDep_BF_reads_taxonomy	0.000761	9	797122	Kipferlia bialata
AireDep_BF_reads_taxonomy	0.000761	9	930130	Oceanobacillus halophilus
AireDep_BF_reads_taxonomy	0.000761	9	936053	Rhizopus delemar
AireDep_BF_reads_taxonomy	0.000761	9	1137991	Geodermatophilus siccatus
AireDep_BF_reads_taxonomy	0.000761	9	1434841	Psychrobacter sp. JB385
AireDep_BF_reads_taxonomy	0.000761	9	1485682	Mitosporidium daphniae
AireDep_BF_reads_taxonomy	0.000761	9	1541197	Planococcus sp. CAU13
AireDep_BF_reads_taxonomy	0.000761	9	1555112	Limnochorda pilosa
AireDep_BF_reads_taxonomy	0.000761	9	1681197	Arthrobacter sp. RIT-PI-e
AireDep_BF_reads_taxonomy	0.000761	9	1716543	Clostridium thermarum
AireDep_BF_reads_taxonomy	0.000761	9	1720253	Pontibacter sp. SD6
AireDep_BF_reads_taxonomy	0.000761	9	1854761	Wolbachia endosymbiont of Nomada ferruginata
AireDep_BF_reads_taxonomy	0.000761	9	1914933	Bacillus terrae
AireDep_BF_reads_taxonomy	0.000761	9	1921566	Nocardioides cavernae
AireDep_BF_reads_taxonomy	0.000761	9	1938746	Blastococcus sp. DSM 44272
AireDep_BF_reads_taxonomy	0.000761	9	2072847	Adhaeribacter pallidiroseus
AireDep_BF_reads_taxonomy	0.000761	9	2073117	Anaerolineales bacterium
AireDep_BF_reads_taxonomy	0.000761	9	2086471	Adhaeribacter swui
AireDep_BF_reads_taxonomy	0.000761	9	2304593	Pontibacter oryzae
AireDep_BF_reads_taxonomy	0.000761	9	2559608	Blastococcus sp. CT_GayMR19
AireDep_BF_reads_taxonomy	0.000761	9	2576838	Pseudarthrobacter sp. NamE2
AireDep_BF_reads_taxonomy	0.000761	9	2584940	Hymenobacter sp. DG01
AireDep_BF_reads_taxonomy	0.000761	9	2588938	Marmoricola caldifontis
AireDep_BF_reads_taxonomy	0.000761	9	2607655	Adhaeribacter sp. M2
AireDep_BF_reads_taxonomy	0.000761	9	2698458	Nibribacter sp. BT10
AireDep_BF_reads_taxonomy	0.000677	8	54	Nannocystis exedens
AireDep_BF_reads_taxonomy	0.000677	8	553	Pantoea ananatis
AireDep_BF_reads_taxonomy	0.000677	8	989	Marinilabilia salmonicolor
AireDep_BF_reads_taxonomy	0.000677	8	1502	Clostridium perfringens
AireDep_BF_reads_taxonomy	0.000677	8	4896	Schizosaccharomyces pombe
AireDep_BF_reads_taxonomy	0.000677	8	5346	Coprinopsis cinerea
AireDep_BF_reads_taxonomy	0.000677	8	5963	Stentor coeruleus
AireDep_BF_reads_taxonomy	0.000677	8	51019	Aspergillus heteromorphus
AireDep_BF_reads_taxonomy	0.000677	8	75750	Aspergillus sydowii
AireDep_BF_reads_taxonomy	0.000677	8	85929	Sphaerulina musiva
AireDep_BF_reads_taxonomy	0.000677	8	112498	Ramularia collo-cygni
AireDep_BF_reads_taxonomy	0.000677	8	118728	Wolbachia endosymbiont of Cylisticus convexus
AireDep_BF_reads_taxonomy	0.000677	8	136273	Kocuria polaris
AireDep_BF_reads_taxonomy	0.000677	8	158605	Trametes coccinea
AireDep_BF_reads_taxonomy	0.000677	8	196109	Microdochium bolleyi
AireDep_BF_reads_taxonomy	0.000677	8	229205	Flavobacterium micromati
AireDep_BF_reads_taxonomy	0.000677	8	252230	Nocardioides ganghwensis
AireDep_BF_reads_taxonomy	0.000677	8	285983	Mesobacillus subterraneus
AireDep_BF_reads_taxonomy	0.000677	8	321146	Pseudocercospora eumusae
AireDep_BF_reads_taxonomy	0.000677	8	329046	Rhizoclosmatium globosum
AireDep_BF_reads_taxonomy	0.000677	8	490622	Trichoderma arundinaceum
AireDep_BF_reads_taxonomy	0.000677	8	517423	Cloacibacterium rupense
AireDep_BF_reads_taxonomy	0.000677	8	546160	Dietzia lutea
AireDep_BF_reads_taxonomy	0.000677	8	649507	Cesiribacter andamanensis
AireDep_BF_reads_taxonomy	0.000677	8	706981	Clathrospora elynae
AireDep_BF_reads_taxonomy	0.000677	8	930146	Mesobacillus persicus
AireDep_BF_reads_taxonomy	0.000677	8	1045317	Sphingomonas lutea
AireDep_BF_reads_taxonomy	0.000677	8	1173082	Devosia submarina
AireDep_BF_reads_taxonomy	0.000677	8	1429916	Afipia sp. P52-10
AireDep_BF_reads_taxonomy	0.000677	8	1485588	Crenalkalicoccus roseus
AireDep_BF_reads_taxonomy	0.000677	8	1736345	Sphingomonas sp. Leaf343
AireDep_BF_reads_taxonomy	0.000677	8	1797174	Acidobacteria bacterium RBG_16_70_10
AireDep_BF_reads_taxonomy	0.000677	8	1797322	Bacteroidetes bacterium GWB2_41_8
AireDep_BF_reads_taxonomy	0.000677	8	1881045	Massilia sp. CF038
AireDep_BF_reads_taxonomy	0.000677	8	1882682	Microvirga ossetica
AireDep_BF_reads_taxonomy	0.000677	8	1896109	Hypoxylon sp.
AireDep_BF_reads_taxonomy	0.000677	8	1985299	Amaricoccus sp. HAR-UPW-R2A-40
AireDep_BF_reads_taxonomy	0.000677	8	2015582	Bacteroidetes bacterium B1(2017)
AireDep_BF_reads_taxonomy	0.000677	8	2026768	Nitrosopumilales archaeon
AireDep_BF_reads_taxonomy	0.000677	8	2029589	Leptolyngbya sp. BC1307
AireDep_BF_reads_taxonomy	0.000677	8	2044852	Hymenobacter cavernae
AireDep_BF_reads_taxonomy	0.000677	8	2294116	Ferruginibacter sp. BO-59
AireDep_BF_reads_taxonomy	0.000677	8	2490851	Pantoea sp. CCBC3-3-1
AireDep_BF_reads_taxonomy	0.000677	8	2511984	Enterobacter cloacae complex sp. 2DZ2F2B
AireDep_BF_reads_taxonomy	0.000677	8	2675553	Sphingobacterium sp. IMCC25678
AireDep_BF_reads_taxonomy	0.000677	8	2682840	Wolbachia endosymbiont of Atemnus politus
AireDep_BF_reads_taxonomy	0.000677	8	2692825	Microcoleus sp. FACHB-672
AireDep_BF_reads_taxonomy	0.000677	8	2712222	Nordella sp. HKS 07
AireDep_BF_reads_taxonomy	0.000677	8	2716334	Pseudoflavitalea sp. X16
AireDep_BF_reads_taxonomy	0.000677	8	2762757	Echinicola sp. P51
AireDep_BF_reads_taxonomy	0.000592	7	239	Flavobacterium sp.
AireDep_BF_reads_taxonomy	0.000592	7	1491	Clostridium botulinum
AireDep_BF_reads_taxonomy	0.000592	7	1922	Streptomyces plicatus
AireDep_BF_reads_taxonomy	0.000592	7	2371	Xylella fastidiosa
AireDep_BF_reads_taxonomy	0.000592	7	5507	Fusarium oxysporum
AireDep_BF_reads_taxonomy	0.000592	7	13684	Parastagonospora nodorum
AireDep_BF_reads_taxonomy	0.000592	7	29405	Microlunatus phosphovorus
AireDep_BF_reads_taxonomy	0.000592	7	35799	Nitrosospira briensis
AireDep_BF_reads_taxonomy	0.000592	7	101127	Hesseltinella vesiculosa
AireDep_BF_reads_taxonomy	0.000592	7	112900	Sporomusa acidovorans
AireDep_BF_reads_taxonomy	0.000592	7	147497	Bimuria novae-zelandiae
AireDep_BF_reads_taxonomy	0.000592	7	158754	uncultured Sphingomonas sp.
AireDep_BF_reads_taxonomy	0.000592	7	158755	uncultured Cytophagales bacterium
AireDep_BF_reads_taxonomy	0.000592	7	160386	Corynebacterium casei
AireDep_BF_reads_taxonomy	0.000592	7	203437	uncultured Gemmatimonadetes bacterium
AireDep_BF_reads_taxonomy	0.000592	7	217031	Bacillus galactosidilyticus
AireDep_BF_reads_taxonomy	0.000592	7	279826	Mesobacillus foraminis
AireDep_BF_reads_taxonomy	0.000592	7	367840	Salinicoccus luteus
AireDep_BF_reads_taxonomy	0.000592	7	404900	Geminicoccus roseus
AireDep_BF_reads_taxonomy	0.000592	7	405559	Paracoccus saliphilus
AireDep_BF_reads_taxonomy	0.000592	7	424757	Aureimonas frigidaquae
AireDep_BF_reads_taxonomy	0.000592	7	459472	Planomicrobium glaciei
AireDep_BF_reads_taxonomy	0.000592	7	582514	Rubidibacter lacunae
AireDep_BF_reads_taxonomy	0.000592	7	663609	Actinomycetospora cinnamomea
AireDep_BF_reads_taxonomy	0.000592	7	741139	Lepidopterella palustris
AireDep_BF_reads_taxonomy	0.000592	7	1048955	Tothia fuscella
AireDep_BF_reads_taxonomy	0.000592	7	1168730	Nocardioides glacieisoli
AireDep_BF_reads_taxonomy	0.000592	7	1286180	Mycolicibacterium sediminis
AireDep_BF_reads_taxonomy	0.000592	7	1424080	Pontibacter amylolyticus
AireDep_BF_reads_taxonomy	0.000592	7	1450171	Aaosphaeria arxii
AireDep_BF_reads_taxonomy	0.000592	7	1531966	Torrubiella hemipterigena
AireDep_BF_reads_taxonomy	0.000592	7	1564162	Blastococcus colisei
AireDep_BF_reads_taxonomy	0.000592	7	1603295	fungal sp. No.11243
AireDep_BF_reads_taxonomy	0.000592	7	1759557	Sporosarcina sp. HYO08
AireDep_BF_reads_taxonomy	0.000592	7	1768786	Sphingomonas sp. CCH5-D11
AireDep_BF_reads_taxonomy	0.000592	7	1776392	Massilimicrobiota timonensis
AireDep_BF_reads_taxonomy	0.000592	7	1797629	Chloroflexi bacterium RBG_13_53_26
AireDep_BF_reads_taxonomy	0.000592	7	1805202	Gemmatimonadetes bacterium 13_2_20CM_2_65_7
AireDep_BF_reads_taxonomy	0.000592	7	1806994	Synchytrium microbalum
AireDep_BF_reads_taxonomy	0.000592	7	1834112	Mycobacterium sp. 852014-50255_SCH5639931
AireDep_BF_reads_taxonomy	0.000592	7	1882741	Ramlibacter sp. WS9
AireDep_BF_reads_taxonomy	0.000592	7	1909291	Frankiales bacterium
AireDep_BF_reads_taxonomy	0.000592	7	1926648	Nocardioides litoris
AireDep_BF_reads_taxonomy	0.000592	7	2011014	Bacillus sp. FJAT-45350
AireDep_BF_reads_taxonomy	0.000592	7	2013562	Siccirubricoccus deserti
AireDep_BF_reads_taxonomy	0.000592	7	2022438	Mongoliibacter sp.
AireDep_BF_reads_taxonomy	0.000592	7	2026735	Deltaproteobacteria bacterium
AireDep_BF_reads_taxonomy	0.000592	7	2030806	Burkholderiaceae bacterium
AireDep_BF_reads_taxonomy	0.000592	7	2032565	Xanthomonadaceae bacterium NML93-0399
AireDep_BF_reads_taxonomy	0.000592	7	2052146	Blastocatellia bacterium
AireDep_BF_reads_taxonomy	0.000592	7	2078013	Microvirga calopogonii
AireDep_BF_reads_taxonomy	0.000592	7	2135684	Niastella sp. CF465
AireDep_BF_reads_taxonomy	0.000592	7	2267619	Candidatus Halocyntiibacter alkanivorans
AireDep_BF_reads_taxonomy	0.000592	7	2479004	Gynurincola endophyticus
AireDep_BF_reads_taxonomy	0.000592	7	2508721	Filimonas effusa
AireDep_BF_reads_taxonomy	0.000592	7	2545455	Arachidicoccus sp. B3-10
AireDep_BF_reads_taxonomy	0.000592	7	2559607	Blastococcus sp. CT_GayMR16
AireDep_BF_reads_taxonomy	0.000592	7	2579942	Dyadobacter flavalbus
AireDep_BF_reads_taxonomy	0.000592	7	2592335	Kallotenue sp. CFH 73958
AireDep_BF_reads_taxonomy	0.000592	7	2653136	Curtobacterium sp. 8I-2
AireDep_BF_reads_taxonomy	0.000592	7	2653852	Rubrobacter sp. SCSIO 52915
AireDep_BF_reads_taxonomy	0.000592	7	2692584	Sunxiuqinia sp. RC1_OXG_1F
AireDep_BF_reads_taxonomy	0.000592	7	2692871	Trichocoleus sp. FACHB-46
AireDep_BF_reads_taxonomy	0.000592	7	2714943	Sphingomonas sp. HDW15B
AireDep_BF_reads_taxonomy	0.000592	7	2745198	Metabacillus sp. KUDC1714
AireDep_BF_reads_taxonomy	0.000592	7	2754694	Chryseobacterium manosquense
AireDep_BF_reads_taxonomy	0.000507	6	384	Rhizobium leguminosarum
AireDep_BF_reads_taxonomy	0.000507	6	1160	Planktothrix agardhii
AireDep_BF_reads_taxonomy	0.000507	6	1624	Ligilactobacillus salivarius
AireDep_BF_reads_taxonomy	0.000507	6	2786	Porphyra umbilicalis
AireDep_BF_reads_taxonomy	0.000507	6	4781	Plasmopara halstedii
AireDep_BF_reads_taxonomy	0.000507	6	27322	Metschnikowia bicuspidata
AireDep_BF_reads_taxonomy	0.000507	6	33885	Microbacterium lacticum
AireDep_BF_reads_taxonomy	0.000507	6	35722	Parasitella parasitica
AireDep_BF_reads_taxonomy	0.000507	6	46433	Reticulomyxa filosa
AireDep_BF_reads_taxonomy	0.000507	6	47790	Tetrabaena socialis
AireDep_BF_reads_taxonomy	0.000507	6	59586	Corynespora cassiicola
AireDep_BF_reads_taxonomy	0.000507	6	100035	Massariosphaeria phaeospora
AireDep_BF_reads_taxonomy	0.000507	6	105984	Apiotrichum porosum
AireDep_BF_reads_taxonomy	0.000507	6	119219	Cupriavidus metallidurans
AireDep_BF_reads_taxonomy	0.000507	6	130810	[Candida] arabinofermentans
AireDep_BF_reads_taxonomy	0.000507	6	142864	Cylindrospermum stagnale
AireDep_BF_reads_taxonomy	0.000507	6	157466	uncultured Armatimonadetes bacterium
AireDep_BF_reads_taxonomy	0.000507	6	218668	Ophiognomonia clavigignenti-juglandacearum
AireDep_BF_reads_taxonomy	0.000507	6	221358	Synechococcus sp. RS9915
AireDep_BF_reads_taxonomy	0.000507	6	259949	uncultured Phormidium sp.
AireDep_BF_reads_taxonomy	0.000507	6	268141	Phormidesmis priestleyi
AireDep_BF_reads_taxonomy	0.000507	6	268407	Paenibacillus wynnii
AireDep_BF_reads_taxonomy	0.000507	6	332249	Truepera radiovictrix
AireDep_BF_reads_taxonomy	0.000507	6	335952	Halococcus thailandensis
AireDep_BF_reads_taxonomy	0.000507	6	416016	Flavobacterium cucumis
AireDep_BF_reads_taxonomy	0.000507	6	453837	Luteimonas aestuarii
AireDep_BF_reads_taxonomy	0.000507	6	470096	Pseudovirgaria hyperparasitica
AireDep_BF_reads_taxonomy	0.000507	6	477641	Modestobacter marinus
AireDep_BF_reads_taxonomy	0.000507	6	681627	Micrococcus sp. TA1
AireDep_BF_reads_taxonomy	0.000507	6	882824	Knoellia locipacati
AireDep_BF_reads_taxonomy	0.000507	6	913969	Knoellia flava
AireDep_BF_reads_taxonomy	0.000507	6	938405	Belnapia rosea
AireDep_BF_reads_taxonomy	0.000507	6	1048519	Viridothelium virens
AireDep_BF_reads_taxonomy	0.000507	6	1094350	Geosmithia morbida
AireDep_BF_reads_taxonomy	0.000507	6	1104779	Sphingomonas sp. YJ09
AireDep_BF_reads_taxonomy	0.000507	6	1262780	Clostridium sp. CAG:221
AireDep_BF_reads_taxonomy	0.000507	6	1288494	Nitrosospira lacus
AireDep_BF_reads_taxonomy	0.000507	6	1296538	Lactobacillus mudanjiangensis
AireDep_BF_reads_taxonomy	0.000507	6	1348612	Diversispora epigaea
AireDep_BF_reads_taxonomy	0.000507	6	1368430	Rhizobium rosettiformans
AireDep_BF_reads_taxonomy	0.000507	6	1379910	Rufibacter sp. DG31D
AireDep_BF_reads_taxonomy	0.000507	6	1460663	Paraphaeosphaeria sporulosa
AireDep_BF_reads_taxonomy	0.000507	6	1463156	Flavihumibacter sp. ZG627
AireDep_BF_reads_taxonomy	0.000507	6	1590596	Sphingobacterium sp. T2
AireDep_BF_reads_taxonomy	0.000507	6	1609977	Sphingomonas hengshuiensis
AireDep_BF_reads_taxonomy	0.000507	6	1691570	Nocardia rhizosphaerihabitans
AireDep_BF_reads_taxonomy	0.000507	6	1736410	Arthrobacter sp. Soil782
AireDep_BF_reads_taxonomy	0.000507	6	1797388	Bdellovibrionales bacterium RBG_16_40_8
AireDep_BF_reads_taxonomy	0.000507	6	1834438	Pedobacter quisquiliarum
AireDep_BF_reads_taxonomy	0.000507	6	1890683	Saitozyma podzolica
AireDep_BF_reads_taxonomy	0.000507	6	1892855	Sphingosinicella sp. BN140058
AireDep_BF_reads_taxonomy	0.000507	6	1961110	Sphingobacteriales bacterium UTBCD1
AireDep_BF_reads_taxonomy	0.000507	6	1962180	Kineosporia sp. A_224
AireDep_BF_reads_taxonomy	0.000507	6	1975705	Psychrobacter sp. FDAARGOS_221
AireDep_BF_reads_taxonomy	0.000507	6	2005458	Nostoc sp. NIES-4103
AireDep_BF_reads_taxonomy	0.000507	6	2005459	Tolypothrix sp. NIES-4075
AireDep_BF_reads_taxonomy	0.000507	6	2024580	Plantactinospora sp. KBS50
AireDep_BF_reads_taxonomy	0.000507	6	2033014	Armatimonadetes bacterium
AireDep_BF_reads_taxonomy	0.000507	6	2047875	Francisella sp.
AireDep_BF_reads_taxonomy	0.000507	6	2100146	Nostoc sp. UIC 10630
AireDep_BF_reads_taxonomy	0.000507	6	2282123	Winogradskyella sp. KYW1333
AireDep_BF_reads_taxonomy	0.000507	6	2292082	Pedobacter indicus
AireDep_BF_reads_taxonomy	0.000507	6	2292330	Collinsella sp. TF05-9AC
AireDep_BF_reads_taxonomy	0.000507	6	2483801	Leptolyngbya sp. IPPAS B-1204
AireDep_BF_reads_taxonomy	0.000507	6	2484746	Sphingobacterium sp. 30C10-4-7
AireDep_BF_reads_taxonomy	0.000507	6	2485200	Frondihabitans sp. PhB188
AireDep_BF_reads_taxonomy	0.000507	6	2487710	Micromonospora sp. HM5-17
AireDep_BF_reads_taxonomy	0.000507	6	2565365	Asticcacaulis tiandongensis
AireDep_BF_reads_taxonomy	0.000507	6	2588497	Noviherbaspirillum sp. 122213-3
AireDep_BF_reads_taxonomy	0.000507	6	2607659	Nocardioides sp. BN140041
AireDep_BF_reads_taxonomy	0.000507	6	2653936	Tetrasphaera sp. F2B08
AireDep_BF_reads_taxonomy	0.000507	6	2692812	Leptolyngbya sp. FACHB-671
AireDep_BF_reads_taxonomy	0.000507	6	2716812	Candidatus Frankia datiscae
AireDep_BF_reads_taxonomy	0.000507	6	2719797	Microvirga sp. c23x22
AireDep_BF_reads_taxonomy	0.000507	6	2736640	Pseudonocardia sp. Gen01
AireDep_BF_reads_taxonomy	0.000507	6	2743473	Sphingobium sp. EM0848
AireDep_BF_reads_taxonomy	0.000507	6	2755555	Sphingomonas sp. CGMCC 1.13654
AireDep_BF_reads_taxonomy	0.000507	6	2760308	Propioniciclava sp. MC1595
AireDep_BF_reads_taxonomy	0.000507	6	2761620	Pontibacter sp. Tf4
AireDep_BF_reads_taxonomy	0.000507	6	2772483	Algoriphagus sp. Y33
AireDep_BF_reads_taxonomy	0.000507	6	2773453	Chryseobacterium sp. C-2
AireDep_BF_reads_taxonomy	0.000423	5	48	Archangium gephyra
AireDep_BF_reads_taxonomy	0.000423	5	263	Francisella tularensis
AireDep_BF_reads_taxonomy	0.000423	5	1390	Bacillus amyloliquefaciens
AireDep_BF_reads_taxonomy	0.000423	5	1396	Bacillus cereus
AireDep_BF_reads_taxonomy	0.000423	5	1522	[Clostridium] innocuum
AireDep_BF_reads_taxonomy	0.000423	5	2850	Phaeodactylum tricornutum
AireDep_BF_reads_taxonomy	0.000423	5	5025	Venturia inaequalis
AireDep_BF_reads_taxonomy	0.000423	5	5207	Cryptococcus neoformans
AireDep_BF_reads_taxonomy	0.000423	5	5804	Eimeria maxima
AireDep_BF_reads_taxonomy	0.000423	5	27344	Puccinia coronata
AireDep_BF_reads_taxonomy	0.000423	5	29421	Nitrobacter vulgaris
AireDep_BF_reads_taxonomy	0.000423	5	33203	Purpureocillium lilacinum
AireDep_BF_reads_taxonomy	0.000423	5	37360	Plasmodiophora brassicae
AireDep_BF_reads_taxonomy	0.000423	5	37928	Arthrobacter crystallopoietes
AireDep_BF_reads_taxonomy	0.000423	5	40483	Fomitopsis pinicola
AireDep_BF_reads_taxonomy	0.000423	5	46224	Bacillus sporothermodurans
AireDep_BF_reads_taxonomy	0.000423	5	69966	Macrococcus caseolyticus
AireDep_BF_reads_taxonomy	0.000423	5	76335	Nostoc sp. ATCC 53789
AireDep_BF_reads_taxonomy	0.000423	5	89924	Kwoniella heveanensis
AireDep_BF_reads_taxonomy	0.000423	5	133381	Smittium megazygosporum
AireDep_BF_reads_taxonomy	0.000423	5	186039	Fragilariopsis cylindrus
AireDep_BF_reads_taxonomy	0.000423	5	259945	uncultured Microcoleus sp.
AireDep_BF_reads_taxonomy	0.000423	5	263437	Wolbachia endosymbiont of Culex quinquefasciatus
AireDep_BF_reads_taxonomy	0.000423	5	288019	Yeosuana aromativorans
AireDep_BF_reads_taxonomy	0.000423	5	298794	Methylobacterium variabile
AireDep_BF_reads_taxonomy	0.000423	5	308111	Algoriphagus boritolerans
AireDep_BF_reads_taxonomy	0.000423	5	364733	Endocarpon pusillum
AireDep_BF_reads_taxonomy	0.000423	5	384677	Ornithinimicrobium pekingense
AireDep_BF_reads_taxonomy	0.000423	5	388741	Mesobacillus selenatarsenatis
AireDep_BF_reads_taxonomy	0.000423	5	420324	Microvirga lupini
AireDep_BF_reads_taxonomy	0.000423	5	462254	Aplosporella prunicola
AireDep_BF_reads_taxonomy	0.000423	5	496057	Arachidicoccus ginsenosidivorans
AireDep_BF_reads_taxonomy	0.000423	5	595255	Cylindrodendrum hubeiense
AireDep_BF_reads_taxonomy	0.000423	5	651661	Dyadobacter psychrophilus
AireDep_BF_reads_taxonomy	0.000423	5	663603	Actinomycetospora succinea
AireDep_BF_reads_taxonomy	0.000423	5	682080	Polyplosphaeria fusca
AireDep_BF_reads_taxonomy	0.000423	5	715784	Nocardioides iriomotensis
AireDep_BF_reads_taxonomy	0.000423	5	722472	Bradyrhizobium lablabi
AireDep_BF_reads_taxonomy	0.000423	5	745714	Oceanibacterium hippocampi
AireDep_BF_reads_taxonomy	0.000423	5	747076	Tepidamorphus gemmatus
AireDep_BF_reads_taxonomy	0.000423	5	980116	Coprinellus angulatus
AireDep_BF_reads_taxonomy	0.000423	5	1104781	Terrimonas sp. YJ03
AireDep_BF_reads_taxonomy	0.000423	5	1137993	Geodermatophilus africanus
AireDep_BF_reads_taxonomy	0.000423	5	1137994	Geodermatophilus saharensis
AireDep_BF_reads_taxonomy	0.000423	5	1169539	Vitrella brassicaformis
AireDep_BF_reads_taxonomy	0.000423	5	1220188	Aspergillus tanneri
AireDep_BF_reads_taxonomy	0.000423	5	1226010	Aspergillus bertholletiae
AireDep_BF_reads_taxonomy	0.000423	5	1235259	Oceanobacillus polygoni
AireDep_BF_reads_taxonomy	0.000423	5	1262742	Bacteroides sp. CAG:545
AireDep_BF_reads_taxonomy	0.000423	5	1343891	Salinimicrobium sediminis
AireDep_BF_reads_taxonomy	0.000423	5	1380356	Blastococcus sp. URHD0036
AireDep_BF_reads_taxonomy	0.000423	5	1392244	Kalmanozyma brasiliensis
AireDep_BF_reads_taxonomy	0.000423	5	1433147	Gloeocapsopsis sp. AAB1 = 1H9
AireDep_BF_reads_taxonomy	0.000423	5	1442381	Dankookia rubra
AireDep_BF_reads_taxonomy	0.000423	5	1469910	Ophiobolus disseminans
AireDep_BF_reads_taxonomy	0.000423	5	1509367	Altererythrobacter aestiaquae
AireDep_BF_reads_taxonomy	0.000423	5	1550231	Blastococcus sp. DSM 44268
AireDep_BF_reads_taxonomy	0.000423	5	1569628	Jaminaea rosea
AireDep_BF_reads_taxonomy	0.000423	5	1610492	Pontibacter ummariensis
AireDep_BF_reads_taxonomy	0.000423	5	1617423	Acidobacteria bacterium OLB17
AireDep_BF_reads_taxonomy	0.000423	5	1618703	Candidatus Moranbacteria bacterium GW2011_GWD2_36_12
AireDep_BF_reads_taxonomy	0.000423	5	1736403	Arthrobacter sp. Soil764
AireDep_BF_reads_taxonomy	0.000423	5	1736416	Nocardioides sp. Soil805
AireDep_BF_reads_taxonomy	0.000423	5	1762962	Mycobacterium sp. M26
AireDep_BF_reads_taxonomy	0.000423	5	1805291	Oscillatoriales cyanobacterium CG2_30_40_61
AireDep_BF_reads_taxonomy	0.000423	5	1835702	Penicillium arizonense
AireDep_BF_reads_taxonomy	0.000423	5	1849735	Hymenobacter sp. UV11
AireDep_BF_reads_taxonomy	0.000423	5	1852869	Deltaproteobacteria bacterium ADurb.Bin207
AireDep_BF_reads_taxonomy	0.000423	5	1884657	Epulopiscium sp. Nuni2H_MBin003
AireDep_BF_reads_taxonomy	0.000423	5	1891238	Burkholderiales bacterium
AireDep_BF_reads_taxonomy	0.000423	5	1913988	Alphaproteobacteria bacterium
AireDep_BF_reads_taxonomy	0.000423	5	1915382	Paracoccus aerius
AireDep_BF_reads_taxonomy	0.000423	5	1919177	Halobacteriales archaeon QS_4_69_34
AireDep_BF_reads_taxonomy	0.000423	5	1938745	Blastococcus sp. DSM 44270
AireDep_BF_reads_taxonomy	0.000423	5	1962290	Leptolyngbya ohadii
AireDep_BF_reads_taxonomy	0.000423	5	1973956	Cytophagales bacterium CG18_big_fil_WC_8_21_14_2_50_42_9
AireDep_BF_reads_taxonomy	0.000423	5	2023360	Rickettsiaceae bacterium
AireDep_BF_reads_taxonomy	0.000423	5	2025994	Coniella lustricola
AireDep_BF_reads_taxonomy	0.000423	5	2052166	Candidatus Melainabacteria bacterium
AireDep_BF_reads_taxonomy	0.000423	5	2053527	candidate division Zixibacteria bacterium
AireDep_BF_reads_taxonomy	0.000423	5	2080288	Pontibacter sp. 2b14
AireDep_BF_reads_taxonomy	0.000423	5	2082949	Microvirga sp. 17 mud 1-3
AireDep_BF_reads_taxonomy	0.000423	5	2107700	filamentous cyanobacterium CCP2
AireDep_BF_reads_taxonomy	0.000423	5	2164131	Snowella sp.
AireDep_BF_reads_taxonomy	0.000423	5	2183924	Arthrobacter sp. RC1.1 241
AireDep_BF_reads_taxonomy	0.000423	5	2248773	Ornithinimicrobium cerasi
AireDep_BF_reads_taxonomy	0.000423	5	2338327	Altererythrobacter sp. NS1
AireDep_BF_reads_taxonomy	0.000423	5	2496559	Vibrio aquaticus
AireDep_BF_reads_taxonomy	0.000423	5	2518370	Nocardioides euryhalodurans
AireDep_BF_reads_taxonomy	0.000423	5	2518371	Nocardioides seonyuensis
AireDep_BF_reads_taxonomy	0.000423	5	2546356	Gloeothece citriformis
AireDep_BF_reads_taxonomy	0.000423	5	2591463	Brevundimonas sp. M20
AireDep_BF_reads_taxonomy	0.000423	5	2650924	Aestuariivirga litoralis
AireDep_BF_reads_taxonomy	0.000423	5	2692845	Oculatella sp. FACHB-28
AireDep_BF_reads_taxonomy	0.000423	5	2736253	Nocardioides sp. zg-1308
AireDep_BF_reads_taxonomy	0.000423	5	2747968	Fusarium vanettenii
AireDep_BF_reads_taxonomy	0.000423	5	2763504	Hymenobacter sp. BT188
AireDep_BF_reads_taxonomy	0.000423	5	2764186	Sphingomonas sp. sand1-3
AireDep_BF_reads_taxonomy	0.000423	5	2772109	Mucilaginibacter sp. ZB1P21
AireDep_BF_reads_taxonomy	0.000338	4	65	Herpetosiphon aurantiacus
AireDep_BF_reads_taxonomy	0.000338	4	1124	Chlorogloeopsis fritschii
AireDep_BF_reads_taxonomy	0.000338	4	1260	Finegoldia magna
AireDep_BF_reads_taxonomy	0.000338	4	1351	Enterococcus faecalis
AireDep_BF_reads_taxonomy	0.000338	4	1792	Mycolicibacterium chitae
AireDep_BF_reads_taxonomy	0.000338	4	2033	Microbacterium testaceum
AireDep_BF_reads_taxonomy	0.000338	4	2880	Ectocarpus siliculosus
AireDep_BF_reads_taxonomy	0.000338	4	4999	Kockovaella imperatae
AireDep_BF_reads_taxonomy	0.000338	4	5334	Schizophyllum commune
AireDep_BF_reads_taxonomy	0.000338	4	5501	Coccidioides immitis
AireDep_BF_reads_taxonomy	0.000338	4	5514	Fusarium sporotrichioides
AireDep_BF_reads_taxonomy	0.000338	4	28141	Cronobacter sakazakii
AireDep_BF_reads_taxonomy	0.000338	4	35754	Dactylosporangium aurantiacum
AireDep_BF_reads_taxonomy	0.000338	4	36779	Gaeumannomyces tritici
AireDep_BF_reads_taxonomy	0.000338	4	36834	Clostridium celatum
AireDep_BF_reads_taxonomy	0.000338	4	38312	Rhodococcus rhodnii
AireDep_BF_reads_taxonomy	0.000338	4	40990	Saccharomonospora glauca
AireDep_BF_reads_taxonomy	0.000338	4	41061	Aspergillus nomiae
AireDep_BF_reads_taxonomy	0.000338	4	45235	Tolypocladium capitatum
AireDep_BF_reads_taxonomy	0.000338	4	47254	Leptolyngbya sp.
AireDep_BF_reads_taxonomy	0.000338	4	54291	Raoultella ornithinolytica
AireDep_BF_reads_taxonomy	0.000338	4	75385	Micropruina glycogenica
AireDep_BF_reads_taxonomy	0.000338	4	75697	Castellaniella defragrans
AireDep_BF_reads_taxonomy	0.000338	4	76775	Malassezia restricta
AireDep_BF_reads_taxonomy	0.000338	4	76978	Novosphingobium rosa
AireDep_BF_reads_taxonomy	0.000338	4	78915	Thamnocephalis sphaerospora
AireDep_BF_reads_taxonomy	0.000338	4	79883	Bacillus horikoshii
AireDep_BF_reads_taxonomy	0.000338	4	84647	Candidatus Odyssella thessalonicensis
AireDep_BF_reads_taxonomy	0.000338	4	98765	Phlebia centrifuga
AireDep_BF_reads_taxonomy	0.000338	4	100044	Pleomassaria siparia
AireDep_BF_reads_taxonomy	0.000338	4	100816	Madurella mycetomatis
AireDep_BF_reads_taxonomy	0.000338	4	101852	Glarea lozoyensis
AireDep_BF_reads_taxonomy	0.000338	4	105351	Aspergillus awamori
AireDep_BF_reads_taxonomy	0.000338	4	109895	Powellomyces hirtus
AireDep_BF_reads_taxonomy	0.000338	4	114818	Xylaria longipes
AireDep_BF_reads_taxonomy	0.000338	4	116598	Wolbachia endosymbiont of Diaphorina citri
AireDep_BF_reads_taxonomy	0.000338	4	125593	Wolbachia endosymbiont of Trichogramma pretiosum
AireDep_BF_reads_taxonomy	0.000338	4	131308	Saccharata proteae
AireDep_BF_reads_taxonomy	0.000338	4	138336	Blastococcus saxobsidens
AireDep_BF_reads_taxonomy	0.000338	4	146938	Azovibrio restrictus
AireDep_BF_reads_taxonomy	0.000338	4	154117	Georgenia muralis
AireDep_BF_reads_taxonomy	0.000338	4	155077	Cellvibrio japonicus
AireDep_BF_reads_taxonomy	0.000338	4	162425	Aspergillus nidulans
AireDep_BF_reads_taxonomy	0.000338	4	164546	Cupriavidus taiwanensis
AireDep_BF_reads_taxonomy	0.000338	4	191495	Conexibacter woesei
AireDep_BF_reads_taxonomy	0.000338	4	191863	Chthoniobacter flavus
AireDep_BF_reads_taxonomy	0.000338	4	195253	Synechococcus sp. PCC 6312
AireDep_BF_reads_taxonomy	0.000338	4	215803	Enhygromyxa salina
AireDep_BF_reads_taxonomy	0.000338	4	217511	Fulvimarina pelagi
AireDep_BF_reads_taxonomy	0.000338	4	223192	Phaeoacremonium minimum
AireDep_BF_reads_taxonomy	0.000338	4	225971	Erythrobacter citreus
AireDep_BF_reads_taxonomy	0.000338	4	246130	uncultured Gemmatimonadaceae bacterium
AireDep_BF_reads_taxonomy	0.000338	4	269454	Arthrobacter sp. 35/47
AireDep_BF_reads_taxonomy	0.000338	4	279572	Agromyces italicus
AireDep_BF_reads_taxonomy	0.000338	4	281091	Azorhizobium doebereinerae
AireDep_BF_reads_taxonomy	0.000338	4	299767	Enterobacter ludwigii
AireDep_BF_reads_taxonomy	0.000338	4	323450	Pontibacter actiniarum
AireDep_BF_reads_taxonomy	0.000338	4	323545	Xylaria multiplex
AireDep_BF_reads_taxonomy	0.000338	4	332947	Hirsutella minnesotensis
AireDep_BF_reads_taxonomy	0.000338	4	344736	Salipiger bermudensis
AireDep_BF_reads_taxonomy	0.000338	4	370973	Runella defluvii
AireDep_BF_reads_taxonomy	0.000338	4	373040	Massilia aurea
AireDep_BF_reads_taxonomy	0.000338	4	382464	Verrucomicrobiae bacterium DG1235
AireDep_BF_reads_taxonomy	0.000338	4	390894	Lophium mytilinum
AireDep_BF_reads_taxonomy	0.000338	4	390896	Trematosphaeria pertusa
AireDep_BF_reads_taxonomy	0.000338	4	392409	Sphingomonas jaspsi
AireDep_BF_reads_taxonomy	0.000338	4	393283	Pestalotiopsis fici
AireDep_BF_reads_taxonomy	0.000338	4	412392	uncultured Microvirga sp.
AireDep_BF_reads_taxonomy	0.000338	4	437505	Granulosicoccus antarcticus
AireDep_BF_reads_taxonomy	0.000338	4	467091	Ilumatobacter fluminis
AireDep_BF_reads_taxonomy	0.000338	4	467094	Ilumatobacter coccineus
AireDep_BF_reads_taxonomy	0.000338	4	546874	Friedmanniella sagamiharensis
AireDep_BF_reads_taxonomy	0.000338	4	549295	Flavihumibacter petaseus
AireDep_BF_reads_taxonomy	0.000338	4	554055	Micractinium conductrix
AireDep_BF_reads_taxonomy	0.000338	4	576610	Polynucleobacter necessarius
AireDep_BF_reads_taxonomy	0.000338	4	588726	Kazachstania naganishii
AireDep_BF_reads_taxonomy	0.000338	4	645275	Murinocardiopsis flavida
AireDep_BF_reads_taxonomy	0.000338	4	690899	Lentithecium fluviatile
AireDep_BF_reads_taxonomy	0.000338	4	693023	Roseomonas pecuniae
AireDep_BF_reads_taxonomy	0.000338	4	748909	Nocardioides alpinus
AireDep_BF_reads_taxonomy	0.000338	4	861299	Gemmatirosa kalamazoonesis
AireDep_BF_reads_taxonomy	0.000338	4	881893	Fulvivirga imtechensis
AireDep_BF_reads_taxonomy	0.000338	4	909625	Rubrobacter aplysinae
AireDep_BF_reads_taxonomy	0.000338	4	945844	Massilia oculi
AireDep_BF_reads_taxonomy	0.000338	4	946678	Flavobacterium araucananum
AireDep_BF_reads_taxonomy	0.000338	4	1050153	Ornithinimicrobium murale
AireDep_BF_reads_taxonomy	0.000338	4	1081671	Enterospora canceri
AireDep_BF_reads_taxonomy	0.000338	4	1086393	Sediminibacterium goheungense
AireDep_BF_reads_taxonomy	0.000338	4	1155739	Moorea producens
AireDep_BF_reads_taxonomy	0.000338	4	1157962	Chlamydomonas eustigma
AireDep_BF_reads_taxonomy	0.000338	4	1173024	Fischerella sp. PCC 9605
AireDep_BF_reads_taxonomy	0.000338	4	1173264	Leptolyngbya sp. PCC 6406
AireDep_BF_reads_taxonomy	0.000338	4	1193500	Leptospira idonii
AireDep_BF_reads_taxonomy	0.000338	4	1286181	Mycolicibacterium arabiense
AireDep_BF_reads_taxonomy	0.000338	4	1293035	Chitinophaga polysaccharea
AireDep_BF_reads_taxonomy	0.000338	4	1296565	Geodermatophilus amargosae
AireDep_BF_reads_taxonomy	0.000338	4	1298857	Solirubrobacter sp. URHD0082
AireDep_BF_reads_taxonomy	0.000338	4	1339210	Enterovirga rhinocerotis
AireDep_BF_reads_taxonomy	0.000338	4	1429439	Candidatus Entotheonella gemina
AireDep_BF_reads_taxonomy	0.000338	4	1452450	Roseomonas alkaliterrae
AireDep_BF_reads_taxonomy	0.000338	4	1470358	Candidatus Blastococcus massiliensis
AireDep_BF_reads_taxonomy	0.000338	4	1476465	Sphingobacterium paludis
AireDep_BF_reads_taxonomy	0.000338	4	1499687	Planococcus massiliensis
AireDep_BF_reads_taxonomy	0.000338	4	1500261	Methylibium sp. CF059
AireDep_BF_reads_taxonomy	0.000338	4	1504320	actinobacterium acAcidi
AireDep_BF_reads_taxonomy	0.000338	4	1542435	Nocardioides solisilvae
AireDep_BF_reads_taxonomy	0.000338	4	1549812	Massilia sp. BSC265
AireDep_BF_reads_taxonomy	0.000338	4	1630406	Tamlana sp. s12
AireDep_BF_reads_taxonomy	0.000338	4	1646122	Sphingomonas zeae
AireDep_BF_reads_taxonomy	0.000338	4	1660163	Gemmatimonadetes bacterium SCN 70-22
AireDep_BF_reads_taxonomy	0.000338	4	1682650	Microvirga pakistanensis
AireDep_BF_reads_taxonomy	0.000338	4	1703345	Niastella vici
AireDep_BF_reads_taxonomy	0.000338	4	1735687	Sphingomonas sp. Leaf22
AireDep_BF_reads_taxonomy	0.000338	4	1750561	Legionella saoudiensis
AireDep_BF_reads_taxonomy	0.000338	4	1750599	Mongoliibacter ruber
AireDep_BF_reads_taxonomy	0.000338	4	1797501	Betaproteobacteria bacterium RIFCSPLOWO2_12_FULL_65_14
AireDep_BF_reads_taxonomy	0.000338	4	1804630	Microbacterium faecale
AireDep_BF_reads_taxonomy	0.000338	4	1872709	Allorhizocola rhizosphaerae
AireDep_BF_reads_taxonomy	0.000338	4	1891241	Betaproteobacteria bacterium
AireDep_BF_reads_taxonomy	0.000338	4	1892852	Goodfellowiella sp. AN110305
AireDep_BF_reads_taxonomy	0.000338	4	1932621	Nostoc sp. T09
AireDep_BF_reads_taxonomy	0.000338	4	1978229	Beijerinckiaceae bacterium
AireDep_BF_reads_taxonomy	0.000338	4	1986266	Bacteroidetes bacterium MED-G20
AireDep_BF_reads_taxonomy	0.000338	4	1986724	Crocinitomicaceae bacterium TMED209
AireDep_BF_reads_taxonomy	0.000338	4	1986867	Rickettsiales bacterium TMED131
AireDep_BF_reads_taxonomy	0.000338	4	2014306	Elusimicrobia bacterium CG03_land_8_20_14_0_80_50_18
AireDep_BF_reads_taxonomy	0.000338	4	2024613	Mycolicibacterium sp. P9-22
AireDep_BF_reads_taxonomy	0.000338	4	2024615	Mycolicibacterium sp. P1-18
AireDep_BF_reads_taxonomy	0.000338	4	2026729	Cytophagaceae bacterium
AireDep_BF_reads_taxonomy	0.000338	4	2026781	Candidatus Poribacteria bacterium
AireDep_BF_reads_taxonomy	0.000338	4	2044597	Roseovarius nitratireducens
AireDep_BF_reads_taxonomy	0.000338	4	2045209	Pusillimonas sp. JR1/69-2-13
AireDep_BF_reads_taxonomy	0.000338	4	2072846	Adhaeribacter arboris
AireDep_BF_reads_taxonomy	0.000338	4	2144185	Planctomonas deserti
AireDep_BF_reads_taxonomy	0.000338	4	2170575	Pelagivirga sediminicola
AireDep_BF_reads_taxonomy	0.000338	4	2201156	Acidimicrobiales bacterium
AireDep_BF_reads_taxonomy	0.000338	4	2249762	Nonomuraea sp. NEAU-YG30
AireDep_BF_reads_taxonomy	0.000338	4	2250574	Blastococcus sp. TF02-8
AireDep_BF_reads_taxonomy	0.000338	4	2282654	Saliphagus sp. LR7
AireDep_BF_reads_taxonomy	0.000338	4	2292328	Collinsella sp. OM07-12
AireDep_BF_reads_taxonomy	0.000338	4	2487040	Rufibacter latericius
AireDep_BF_reads_taxonomy	0.000338	4	2497473	Andreprevotia sp. IGB-42
AireDep_BF_reads_taxonomy	0.000338	4	2527868	Paracraurococcus sp. NE82
AireDep_BF_reads_taxonomy	0.000338	4	2528026	Planctomycetes bacterium Mal4
AireDep_BF_reads_taxonomy	0.000338	4	2574734	Aquibacillus sp. BH258
AireDep_BF_reads_taxonomy	0.000338	4	2585771	Antarcticibacterium sp. PAMC 28998
AireDep_BF_reads_taxonomy	0.000338	4	2590212	Azohydromonas sp. 13393
AireDep_BF_reads_taxonomy	0.000338	4	2594794	Hymenobacter sp. Fur1
AireDep_BF_reads_taxonomy	0.000338	4	2599615	Luteimonas sp. YD-1
AireDep_BF_reads_taxonomy	0.000338	4	2600580	Hepatocystis sp. ex Piliocolobus tephrosceles
AireDep_BF_reads_taxonomy	0.000338	4	2653855	Aquisphaera sp. JC650
AireDep_BF_reads_taxonomy	0.000338	4	2666047	Ornithinimicrobium cavernae
AireDep_BF_reads_taxonomy	0.000338	4	2666085	Duganella sp. FT92W
AireDep_BF_reads_taxonomy	0.000338	4	2692810	Leptolyngbya sp. FACHB-541
AireDep_BF_reads_taxonomy	0.000338	4	2692832	Nodosilinea sp. FACHB-131
AireDep_BF_reads_taxonomy	0.000338	4	2712865	Paludisphaera soli
AireDep_BF_reads_taxonomy	0.000338	4	2764721	Pontibacter sp. KCTC 32443
AireDep_BF_reads_taxonomy	0.000338	4	2766784	Microbacterium sp. Nx66
AireDep_BF_reads_taxonomy	0.000338	4	2775274	Sphingomonas sp. CFBP 8765
AireDep_BF_reads_taxonomy	0.000254	3	358	Agrobacterium tumefaciens
AireDep_BF_reads_taxonomy	0.000254	3	446	Legionella pneumophila
AireDep_BF_reads_taxonomy	0.000254	3	582	Morganella morganii
AireDep_BF_reads_taxonomy	0.000254	3	731	Histophilus somni
AireDep_BF_reads_taxonomy	0.000254	3	1296	Staphylococcus sciuri
AireDep_BF_reads_taxonomy	0.000254	3	5053	Aspergillus aculeatus
AireDep_BF_reads_taxonomy	0.000254	3	5147	Sordaria macrospora
AireDep_BF_reads_taxonomy	0.000254	3	5297	Puccinia graminis
AireDep_BF_reads_taxonomy	0.000254	3	29920	Phytophthora cactorum
AireDep_BF_reads_taxonomy	0.000254	3	31870	Colletotrichum graminicola
AireDep_BF_reads_taxonomy	0.000254	3	34078	Scytonema hofmannii
AireDep_BF_reads_taxonomy	0.000254	3	34485	Entomophthora muscae
AireDep_BF_reads_taxonomy	0.000254	3	36809	Mycobacteroides abscessus
AireDep_BF_reads_taxonomy	0.000254	3	37921	Arthrobacter agilis
AireDep_BF_reads_taxonomy	0.000254	3	39449	Prorocentrum minimum
AireDep_BF_reads_taxonomy	0.000254	3	40324	Stenotrophomonas maltophilia
AireDep_BF_reads_taxonomy	0.000254	3	41413	Aspergillus glaucus
AireDep_BF_reads_taxonomy	0.000254	3	42256	Rubrobacter radiotolerans
AireDep_BF_reads_taxonomy	0.000254	3	43265	Cordyceps javanica
AireDep_BF_reads_taxonomy	0.000254	3	51930	Tortispora caseinolytica
AireDep_BF_reads_taxonomy	0.000254	3	61459	Coniosporium apollinis
AireDep_BF_reads_taxonomy	0.000254	3	66371	Streptomyces fumigatiscleroticus
AireDep_BF_reads_taxonomy	0.000254	3	74314	Brevundimonas alba
AireDep_BF_reads_taxonomy	0.000254	3	77039	Wolbachia endosymbiont of Armadillidium vulgare
AireDep_BF_reads_taxonomy	0.000254	3	78410	Neonectria ditissima
AireDep_BF_reads_taxonomy	0.000254	3	85948	Didymosphaeria enalia
AireDep_BF_reads_taxonomy	0.000254	3	86804	Ustilago trichophora
AireDep_BF_reads_taxonomy	0.000254	3	88139	Modestobacter multiseptatus
AireDep_BF_reads_taxonomy	0.000254	3	92629	Metarhizium album
AireDep_BF_reads_taxonomy	0.000254	3	93064	Sphingomonas koreensis
AireDep_BF_reads_taxonomy	0.000254	3	94130	Rhizophagus clarus
AireDep_BF_reads_taxonomy	0.000254	3	97096	Eutypa lata
AireDep_BF_reads_taxonomy	0.000254	3	100047	Melanomma pulvis-pyrius
AireDep_BF_reads_taxonomy	0.000254	3	104259	Penicillium brasilianum
AireDep_BF_reads_taxonomy	0.000254	3	104341	Postia placenta
AireDep_BF_reads_taxonomy	0.000254	3	118675	Chroococcidiopsis sp. PCC 6712
AireDep_BF_reads_taxonomy	0.000254	3	121428	Sphingobium xenophagum
AireDep_BF_reads_taxonomy	0.000254	3	126344	Phormidium tenue
AireDep_BF_reads_taxonomy	0.000254	3	149040	Phialocephala scopiformis
AireDep_BF_reads_taxonomy	0.000254	3	171392	Chroococcidiopsis cubana
AireDep_BF_reads_taxonomy	0.000254	3	179993	Fusarium langsethiae
AireDep_BF_reads_taxonomy	0.000254	3	180295	Atopostipes suicloacalis
AireDep_BF_reads_taxonomy	0.000254	3	190721	Ralstonia insidiosa
AireDep_BF_reads_taxonomy	0.000254	3	192421	Planococcus maritimus
AireDep_BF_reads_taxonomy	0.000254	3	222440	Streblomastix strix
AireDep_BF_reads_taxonomy	0.000254	3	253628	Verruconis gallopava
AireDep_BF_reads_taxonomy	0.000254	3	280754	Pochonia chlamydosporia
AireDep_BF_reads_taxonomy	0.000254	3	297536	Oryzihumus leptocrescens
AireDep_BF_reads_taxonomy	0.000254	3	316068	Leadbetterella byssophila
AireDep_BF_reads_taxonomy	0.000254	3	317577	Deinococcus ficus
AireDep_BF_reads_taxonomy	0.000254	3	326645	Daldinia childiae
AireDep_BF_reads_taxonomy	0.000254	3	335381	uncultured Friedmanniella sp.
AireDep_BF_reads_taxonomy	0.000254	3	348901	Cercospora zeina
AireDep_BF_reads_taxonomy	0.000254	3	352211	Streptomyces sp. AcH 505
AireDep_BF_reads_taxonomy	0.000254	3	400770	Devosia ginsengisoli
AireDep_BF_reads_taxonomy	0.000254	3	418495	Saccharopolyspora shandongensis
AireDep_BF_reads_taxonomy	0.000254	3	433648	Nocardioides sediminis
AireDep_BF_reads_taxonomy	0.000254	3	439529	Rhodobacter ovatus
AireDep_BF_reads_taxonomy	0.000254	3	513160	Ideonella azotifigens
AireDep_BF_reads_taxonomy	0.000254	3	634462	Nocardioides daedukensis
AireDep_BF_reads_taxonomy	0.000254	3	634784	Bradyrhizobium algeriense
AireDep_BF_reads_taxonomy	0.000254	3	661481	Flavisolibacter ginsenosidimutans
AireDep_BF_reads_taxonomy	0.000254	3	671622	Microbacterium yannicii
AireDep_BF_reads_taxonomy	0.000254	3	690887	Lophiotrema nucula
AireDep_BF_reads_taxonomy	0.000254	3	714307	Salinicoccus kekensis
AireDep_BF_reads_taxonomy	0.000254	3	882449	Pseudonocardia cypriaca
AireDep_BF_reads_taxonomy	0.000254	3	943816	Streptomyces qinglanensis
AireDep_BF_reads_taxonomy	0.000254	3	947013	Chryseolinea serpens
AireDep_BF_reads_taxonomy	0.000254	3	996641	Kribbella amoyensis
AireDep_BF_reads_taxonomy	0.000254	3	1033854	Thioalkalivibrio sulfidiphilus
AireDep_BF_reads_taxonomy	0.000254	3	1036181	Friedmanniella flava
AireDep_BF_reads_taxonomy	0.000254	3	1042127	Aureobasidium subglaciale
AireDep_BF_reads_taxonomy	0.000254	3	1077377	Plenodomus tracheiphilus
AireDep_BF_reads_taxonomy	0.000254	3	1123867	SAR86 cluster bacterium SAR86B
AireDep_BF_reads_taxonomy	0.000254	3	1176539	Sphingosinicella ginsenosidimutans
AireDep_BF_reads_taxonomy	0.000254	3	1250544	Sphaerosporella brunnea
AireDep_BF_reads_taxonomy	0.000254	3	1258888	Arthrobacter sp. Hz2
AireDep_BF_reads_taxonomy	0.000254	3	1258893	Arthrobacter ruber
AireDep_BF_reads_taxonomy	0.000254	3	1298856	Sphingomonas sp. URHD0007
AireDep_BF_reads_taxonomy	0.000254	3	1298866	Bacillus sp. URHB0009
AireDep_BF_reads_taxonomy	0.000254	3	1314672	Peniophora sp. CONT
AireDep_BF_reads_taxonomy	0.000254	3	1317125	Pontibacter indicus
AireDep_BF_reads_taxonomy	0.000254	3	1325935	Nocardioides massiliensis
AireDep_BF_reads_taxonomy	0.000254	3	1348778	Rufibacter immobilis
AireDep_BF_reads_taxonomy	0.000254	3	1380389	Sphingomonas sp. URHD0057
AireDep_BF_reads_taxonomy	0.000254	3	1450148	Micromonospora globispora
AireDep_BF_reads_taxonomy	0.000254	3	1485010	Pythium brassicum
AireDep_BF_reads_taxonomy	0.000254	3	1494448	Chelatococcus reniformis
AireDep_BF_reads_taxonomy	0.000254	3	1499688	Bacillus sp. LF1
AireDep_BF_reads_taxonomy	0.000254	3	1503925	Pedobacter lusitanus
AireDep_BF_reads_taxonomy	0.000254	3	1504319	actinobacterium acAMD-5
AireDep_BF_reads_taxonomy	0.000254	3	1519190	Massilia sp. JS1662
AireDep_BF_reads_taxonomy	0.000254	3	1564164	Blastococcus xanthinilyticus
AireDep_BF_reads_taxonomy	0.000254	3	1569209	Paracoccus sp. PAMC 22219
AireDep_BF_reads_taxonomy	0.000254	3	1572701	Salinicoccus sp. YB14-2
AireDep_BF_reads_taxonomy	0.000254	3	1611323	Halofilum ochraceum
AireDep_BF_reads_taxonomy	0.000254	3	1706046	Sulfurirhabdus autotrophica
AireDep_BF_reads_taxonomy	0.000254	3	1734399	Clostridia bacterium BRH_c25
AireDep_BF_reads_taxonomy	0.000254	3	1736247	Methylobacterium sp. Leaf91
AireDep_BF_reads_taxonomy	0.000254	3	1736365	Ramlibacter sp. Leaf400
AireDep_BF_reads_taxonomy	0.000254	3	1736487	Noviherbaspirillum sp. Root189
AireDep_BF_reads_taxonomy	0.000254	3	1739690	Altererythrobacter soli
AireDep_BF_reads_taxonomy	0.000254	3	1745343	Pezoloma ericae
AireDep_BF_reads_taxonomy	0.000254	3	1783274	Arsenicitalea aurantiaca
AireDep_BF_reads_taxonomy	0.000254	3	1795310	Paracoccus acridae
AireDep_BF_reads_taxonomy	0.000254	3	1797648	Chloroflexi bacterium RBG_16_54_18
AireDep_BF_reads_taxonomy	0.000254	3	1799370	bacterium SCGC AG-212-C10
AireDep_BF_reads_taxonomy	0.000254	3	1840703	Blastococcus sp. CCUG 61487
AireDep_BF_reads_taxonomy	0.000254	3	1845000	Candidatus Wolbachia massiliensis
AireDep_BF_reads_taxonomy	0.000254	3	1849047	Coleophoma cylindrospora
AireDep_BF_reads_taxonomy	0.000254	3	1852863	Deltaproteobacteria bacterium ADurb.Bin022
AireDep_BF_reads_taxonomy	0.000254	3	1871071	Comamonadaceae bacterium
AireDep_BF_reads_taxonomy	0.000254	3	1886600	Boseongicola sp.
AireDep_BF_reads_taxonomy	0.000254	3	1972068	Sulfurivermis fontis
AireDep_BF_reads_taxonomy	0.000254	3	1973938	Chloroflexi bacterium CG_4_10_14_0_8_um_filter_57_5
AireDep_BF_reads_taxonomy	0.000254	3	2032582	Xanthomonadaceae bacterium NML91-0213
AireDep_BF_reads_taxonomy	0.000254	3	2052164	Gemmataceae bacterium
AireDep_BF_reads_taxonomy	0.000254	3	2058780	Nocardioides flavus Wang et al. 2016
AireDep_BF_reads_taxonomy	0.000254	3	2064768	Pradoshia eiseniae
AireDep_BF_reads_taxonomy	0.000254	3	2070753	Aspergillus sclerotialis
AireDep_BF_reads_taxonomy	0.000254	3	2079460	Solitalea longa
AireDep_BF_reads_taxonomy	0.000254	3	2080583	Pseudoclavibacter sp. AY1F1
AireDep_BF_reads_taxonomy	0.000254	3	2100822	Kushneria phyllosphaerae
AireDep_BF_reads_taxonomy	0.000254	3	2486419	Tranquillimonas sp. M0103
AireDep_BF_reads_taxonomy	0.000254	3	2498093	Muribaculaceae bacterium
AireDep_BF_reads_taxonomy	0.000254	3	2502783	Phycicoccus sp. CMS6Z-2
AireDep_BF_reads_taxonomy	0.000254	3	2528593	Zhaonella formicivorans
AireDep_BF_reads_taxonomy	0.000254	3	2590013	Ornithinimicrobium sp. DSM 17687
AireDep_BF_reads_taxonomy	0.000254	3	2592383	Aliikangiella sp. M105
AireDep_BF_reads_taxonomy	0.000254	3	2595005	Rufibacter sp. NBS58-1
AireDep_BF_reads_taxonomy	0.000254	3	2597270	Bacillus sp. P16(2019)
AireDep_BF_reads_taxonomy	0.000254	3	2603816	Methylobacterium sp. 2A
AireDep_BF_reads_taxonomy	0.000254	3	2656650	Auraticoccus cholistanensis
AireDep_BF_reads_taxonomy	0.000254	3	2670337	Nocardioides speluncae
AireDep_BF_reads_taxonomy	0.000254	3	2687307	Wolbachia endosymbiont of Cardiocondyla obscurior
AireDep_BF_reads_taxonomy	0.000254	3	2692847	Oscillatoria sp. FACHB-1407
AireDep_BF_reads_taxonomy	0.000254	3	2698834	Bacillus sp. USDA818B3_A
AireDep_BF_reads_taxonomy	0.000254	3	2716264	Paenibacillus sp. S3N08
AireDep_BF_reads_taxonomy	0.000254	3	2716341	Micromonospora sp. HNM0581
AireDep_BF_reads_taxonomy	0.000254	3	2723666	Planctomycetales bacterium zrk34
AireDep_BF_reads_taxonomy	0.000254	3	2724135	Flavobacterium sp. CLA17
AireDep_BF_reads_taxonomy	0.000254	3	2737049	Bacillus sp. EB106-08-02-XG196
AireDep_BF_reads_taxonomy	0.000254	3	2743772	Effusibacillus sp. skT53
AireDep_BF_reads_taxonomy	0.000254	3	2759167	Brachybacterium sp. Z12
AireDep_BF_reads_taxonomy	0.000254	3	2771357	Microvirga sp. BT688
AireDep_BF_reads_taxonomy	0.000169	2	56	Sorangium cellulosum
AireDep_BF_reads_taxonomy	0.000169	2	293	Brevundimonas diminuta
AireDep_BF_reads_taxonomy	0.000169	2	987	Aquimarina latercula
AireDep_BF_reads_taxonomy	0.000169	2	1026	Marinoscillum furvescens
AireDep_BF_reads_taxonomy	0.000169	2	1334	Streptococcus dysgalactiae
AireDep_BF_reads_taxonomy	0.000169	2	1335	Streptococcus equinus
AireDep_BF_reads_taxonomy	0.000169	2	1472	Paenibacillus pabuli
AireDep_BF_reads_taxonomy	0.000169	2	1956	Streptomyces diastaticus
AireDep_BF_reads_taxonomy	0.000169	2	2057	Sphaerobacter thermophilus
AireDep_BF_reads_taxonomy	0.000169	2	5007	Brettanomyces bruxellensis
AireDep_BF_reads_taxonomy	0.000169	2	5217	Tremella mesenterica
AireDep_BF_reads_taxonomy	0.000169	2	5400	Agrocybe aegerita
AireDep_BF_reads_taxonomy	0.000169	2	5801	Eimeria acervulina
AireDep_BF_reads_taxonomy	0.000169	2	28101	Phyllobacterium myrsinacearum
AireDep_BF_reads_taxonomy	0.000169	2	28214	Sphingomonas sp.
AireDep_BF_reads_taxonomy	0.000169	2	28447	Clavibacter michiganensis
AireDep_BF_reads_taxonomy	0.000169	2	29924	Mucor lusitanicus
AireDep_BF_reads_taxonomy	0.000169	2	33977	Caryophanon latum
AireDep_BF_reads_taxonomy	0.000169	2	35751	Sporichthya polymorpha
AireDep_BF_reads_taxonomy	0.000169	2	35761	Nocardioides sp.
AireDep_BF_reads_taxonomy	0.000169	2	37468	Pisolithus tinctorius
AireDep_BF_reads_taxonomy	0.000169	2	39687	Mycolicibacterium austroafricanum
AireDep_BF_reads_taxonomy	0.000169	2	40199	Fusarium avenaceum
AireDep_BF_reads_taxonomy	0.000169	2	41950	Candidatus Microthrix parvicella
AireDep_BF_reads_taxonomy	0.000169	2	43677	Promicromonospora citrea
AireDep_BF_reads_taxonomy	0.000169	2	52442	Nitrosomonas nitrosa
AireDep_BF_reads_taxonomy	0.000169	2	52586	Erysiphe necator
AireDep_BF_reads_taxonomy	0.000169	2	54313	Tychonema bourrellyi
AireDep_BF_reads_taxonomy	0.000169	2	61273	Ophiostoma piceae
AireDep_BF_reads_taxonomy	0.000169	2	63396	Ustilago cynodontis
AireDep_BF_reads_taxonomy	0.000169	2	64571	Lobosporangium transversale
AireDep_BF_reads_taxonomy	0.000169	2	66896	Streptacidiphilus griseoplanus
AireDep_BF_reads_taxonomy	0.000169	2	68895	Cupriavidus basilensis
AireDep_BF_reads_taxonomy	0.000169	2	69392	Stenotrophomonas sp.
AireDep_BF_reads_taxonomy	0.000169	2	73501	Cordyceps militaris
AireDep_BF_reads_taxonomy	0.000169	2	78148	Oidiodendron maius
AireDep_BF_reads_taxonomy	0.000169	2	80884	Colletotrichum higginsianum
AireDep_BF_reads_taxonomy	0.000169	2	81056	Wolfiporia cocos
AireDep_BF_reads_taxonomy	0.000169	2	82346	Ornithinicoccus hortensis
AireDep_BF_reads_taxonomy	0.000169	2	83451	Archangium violaceum
AireDep_BF_reads_taxonomy	0.000169	2	86056	Rhinocladiella mackenziei
AireDep_BF_reads_taxonomy	0.000169	2	89154	Corynebacterium terpenotabidum
AireDep_BF_reads_taxonomy	0.000169	2	94132	Ramlibacter tataouinensis
AireDep_BF_reads_taxonomy	0.000169	2	96496	Wolbachia endosymbiont of Wuchereria bancrofti
AireDep_BF_reads_taxonomy	0.000169	2	103817	Janibacter terrae
AireDep_BF_reads_taxonomy	0.000169	2	109633	Galerina marginata
AireDep_BF_reads_taxonomy	0.000169	2	120398	Aphanomyces stellatus
AireDep_BF_reads_taxonomy	0.000169	2	133377	Smittium angustum
AireDep_BF_reads_taxonomy	0.000169	2	136548	Nitrosospira sp. Nsp2
AireDep_BF_reads_taxonomy	0.000169	2	146819	Streptomyces europaeiscabiei
AireDep_BF_reads_taxonomy	0.000169	2	147570	Myriangium duriaei
AireDep_BF_reads_taxonomy	0.000169	2	155978	Acaryochloris marina
AireDep_BF_reads_taxonomy	0.000169	2	161544	Bacillus sp. SG-1
AireDep_BF_reads_taxonomy	0.000169	2	163877	Virgibacillus necropolis
AireDep_BF_reads_taxonomy	0.000169	2	167371	Phellinidium pouzarii
AireDep_BF_reads_taxonomy	0.000169	2	173365	Methylobacter tundripaludum
AireDep_BF_reads_taxonomy	0.000169	2	185696	Amycolatopsis deserti
AireDep_BF_reads_taxonomy	0.000169	2	198441	uncultured Nocardioides sp.
AireDep_BF_reads_taxonomy	0.000169	2	204039	Dickeya dianthicola
AireDep_BF_reads_taxonomy	0.000169	2	204072	Ramlibacter henchirensis
AireDep_BF_reads_taxonomy	0.000169	2	212765	Mycolicibacterium madagascariense
AireDep_BF_reads_taxonomy	0.000169	2	217168	Microvirga flocculans
AireDep_BF_reads_taxonomy	0.000169	2	229480	Arsenicicoccus bolidensis
AireDep_BF_reads_taxonomy	0.000169	2	257708	Roseomonas gilardii
AireDep_BF_reads_taxonomy	0.000169	2	270636	Spirulina major
AireDep_BF_reads_taxonomy	0.000169	2	284581	Bacillus koreensis
AireDep_BF_reads_taxonomy	0.000169	2	287609	Roseomonas lacus
AireDep_BF_reads_taxonomy	0.000169	2	301207	Macroventuria anomochaeta
AireDep_BF_reads_taxonomy	0.000169	2	318425	Mycolicibacterium aromaticivorans
AireDep_BF_reads_taxonomy	0.000169	2	341454	Ascodesmis nigricans
AireDep_BF_reads_taxonomy	0.000169	2	363832	Solirubrobacter soli
AireDep_BF_reads_taxonomy	0.000169	2	365533	Belnapia moabensis
AireDep_BF_reads_taxonomy	0.000169	2	391738	Lysobacter defluvii
AireDep_BF_reads_taxonomy	0.000169	2	394095	Pyxidicoccus fallax
AireDep_BF_reads_taxonomy	0.000169	2	416568	Aeromicrobium flavum
AireDep_BF_reads_taxonomy	0.000169	2	418853	Sneathiella glossodoripedis
AireDep_BF_reads_taxonomy	0.000169	2	425512	Pedobacter westerhofensis
AireDep_BF_reads_taxonomy	0.000169	2	438596	Salinimicrobium xinjiangense
AireDep_BF_reads_taxonomy	0.000169	2	453247	Sphingomonas sp. TDK1
AireDep_BF_reads_taxonomy	0.000169	2	457934	Elioraea tepidiphila
AireDep_BF_reads_taxonomy	0.000169	2	466153	Singulisphaera acidiphila
AireDep_BF_reads_taxonomy	0.000169	2	478748	uncultured Sphingosinicella sp.
AireDep_BF_reads_taxonomy	0.000169	2	498301	Flavobacterium rivuli
AireDep_BF_reads_taxonomy	0.000169	2	515326	Cellulomonas aerilata
AireDep_BF_reads_taxonomy	0.000169	2	518897	Marinobacterium nitratireducens
AireDep_BF_reads_taxonomy	0.000169	2	519977	Bacillus korlensis
AireDep_BF_reads_taxonomy	0.000169	2	546871	Friedmanniella luteola
AireDep_BF_reads_taxonomy	0.000169	2	547188	Phycisphaera mikurensis
AireDep_BF_reads_taxonomy	0.000169	2	564137	Roseicitreum antarcticum
AireDep_BF_reads_taxonomy	0.000169	2	570835	Edaphobacter aggregans
AireDep_BF_reads_taxonomy	0.000169	2	574789	Mytilinidion resinicola
AireDep_BF_reads_taxonomy	0.000169	2	595984	Dietzia aerolata
AireDep_BF_reads_taxonomy	0.000169	2	658062	Candidatus Koribacter versatilis
AireDep_BF_reads_taxonomy	0.000169	2	675281	Mesorhizobium sp. N3
AireDep_BF_reads_taxonomy	0.000169	2	688394	Lichtheimia ramosa
AireDep_BF_reads_taxonomy	0.000169	2	756892	Acinetobacter indicus
AireDep_BF_reads_taxonomy	0.000169	2	797291	Sphingobacterium lactis
AireDep_BF_reads_taxonomy	0.000169	2	882441	Actinoplanes abujensis
AireDep_BF_reads_taxonomy	0.000169	2	912552	Conexibacter arvalis
AireDep_BF_reads_taxonomy	0.000169	2	980251	Mariniblastus fucicola
AireDep_BF_reads_taxonomy	0.000169	2	989370	Bradyrhizobium manausense
AireDep_BF_reads_taxonomy	0.000169	2	990373	Humitalea rosea
AireDep_BF_reads_taxonomy	0.000169	2	1002870	Gaiella occulta
AireDep_BF_reads_taxonomy	0.000169	2	1038857	Kocuria sediminis
AireDep_BF_reads_taxonomy	0.000169	2	1069201	Aspergillus luchuensis
AireDep_BF_reads_taxonomy	0.000169	2	1070870	Geodermatophilus nigrescens
AireDep_BF_reads_taxonomy	0.000169	2	1075417	Catalinimonas alkaloidigena
AireDep_BF_reads_taxonomy	0.000169	2	1081914	Monosporascus sp. mg162
AireDep_BF_reads_taxonomy	0.000169	2	1116209	Cladosporium phlei
AireDep_BF_reads_taxonomy	0.000169	2	1162706	uncultured Solirubrobacteraceae bacterium
AireDep_BF_reads_taxonomy	0.000169	2	1169913	Vulcaniibacterium thermophilum
AireDep_BF_reads_taxonomy	0.000169	2	1173584	Aliiroseovarius sediminilitoris
AireDep_BF_reads_taxonomy	0.000169	2	1176249	Kocuria dechangensis
AireDep_BF_reads_taxonomy	0.000169	2	1176649	Agrobacterium fabrum
AireDep_BF_reads_taxonomy	0.000169	2	1179743	Pontibacter ramchanderi
AireDep_BF_reads_taxonomy	0.000169	2	1214787	Paracoccus sediminis
AireDep_BF_reads_taxonomy	0.000169	2	1267456	uncultured Coleofasciculus sp.
AireDep_BF_reads_taxonomy	0.000169	2	1274631	Bradyrhizobium icense
AireDep_BF_reads_taxonomy	0.000169	2	1288082	Streptomyces sp. CNH287
AireDep_BF_reads_taxonomy	0.000169	2	1325090	Bradyrhizobium guangdongense
AireDep_BF_reads_taxonomy	0.000169	2	1333667	Geodermatophilus poikilotrophus
AireDep_BF_reads_taxonomy	0.000169	2	1391647	Clostridium sp. Ade.TY
AireDep_BF_reads_taxonomy	0.000169	2	1446479	Arenimonas maotaiensis
AireDep_BF_reads_taxonomy	0.000169	2	1451454	Pseudomonas caspiana
AireDep_BF_reads_taxonomy	0.000169	2	1459637	Candidatus Nitrososphaera evergladensis
AireDep_BF_reads_taxonomy	0.000169	2	1460289	Chrysochromulina tobinii
AireDep_BF_reads_taxonomy	0.000169	2	1463599	Altererythrobacter aurantiacus
AireDep_BF_reads_taxonomy	0.000169	2	1490222	Actinoallomurus bryophytorum
AireDep_BF_reads_taxonomy	0.000169	2	1520819	Ruminococcaceae bacterium YRB3002
AireDep_BF_reads_taxonomy	0.000169	2	1522317	Nigerium massiliense
AireDep_BF_reads_taxonomy	0.000169	2	1550230	Modestobacter sp. DSM 44400
AireDep_BF_reads_taxonomy	0.000169	2	1550233	Blastococcus sp. DSM 44205
AireDep_BF_reads_taxonomy	0.000169	2	1552759	Mycobacterium grossiae
AireDep_BF_reads_taxonomy	0.000169	2	1564159	Geodermatophilus pulveris
AireDep_BF_reads_taxonomy	0.000169	2	1571209	Bacillus onubensis
AireDep_BF_reads_taxonomy	0.000169	2	1604897	Clostridium sp. TW1
AireDep_BF_reads_taxonomy	0.000169	2	1605993	Wolbachia endosymbiont of Dactylopius coccus
AireDep_BF_reads_taxonomy	0.000169	2	1607949	Corticibacterium populi
AireDep_BF_reads_taxonomy	0.000169	2	1619897	Bacteroidetes bacterium OLB12
AireDep_BF_reads_taxonomy	0.000169	2	1619947	Terrabacter sp. 28
AireDep_BF_reads_taxonomy	0.000169	2	1639882	Longimicrobium terrae
AireDep_BF_reads_taxonomy	0.000169	2	1642702	Paludifilum halophilum
AireDep_BF_reads_taxonomy	0.000169	2	1655435	Serinibacter arcticus
AireDep_BF_reads_taxonomy	0.000169	2	1655491	Leeuwenhoekiella nanhaiensis
AireDep_BF_reads_taxonomy	0.000169	2	1660124	Pelagibacterium sp. SCN 63-23
AireDep_BF_reads_taxonomy	0.000169	2	1708790	Altererythrobacter rigui
AireDep_BF_reads_taxonomy	0.000169	2	1732569	Bdellovibrio sp. SKB1291214
AireDep_BF_reads_taxonomy	0.000169	2	1736230	Sphingomonas sp. Leaf67
AireDep_BF_reads_taxonomy	0.000169	2	1736428	Rhizobium sp. Root1204
AireDep_BF_reads_taxonomy	0.000169	2	1751298	Mangrovihabitans endophyticus
AireDep_BF_reads_taxonomy	0.000169	2	1759536	Friedmanniella endophytica
AireDep_BF_reads_taxonomy	0.000169	2	1779358	Sphingomonas metalli
AireDep_BF_reads_taxonomy	0.000169	2	1792543	Thauera phenolivorans
AireDep_BF_reads_taxonomy	0.000169	2	1797562	Burkholderiales bacterium RIFCSPLOWO2_02_FULL_57_36
AireDep_BF_reads_taxonomy	0.000169	2	1798305	Gammaproteobacteria bacterium RIFCSPLOWO2_12_FULL_52_10
AireDep_BF_reads_taxonomy	0.000169	2	1798310	Gemmatimonadetes bacterium GWC2_71_9
AireDep_BF_reads_taxonomy	0.000169	2	1803475	Actinobacteria bacterium 13_1_20CM_3_68_9
AireDep_BF_reads_taxonomy	0.000169	2	1803495	Actinobacteria bacterium 13_2_20CM_2_72_6
AireDep_BF_reads_taxonomy	0.000169	2	1817963	Roseomonas deserti
AireDep_BF_reads_taxonomy	0.000169	2	1827469	Brevundimonas sp. GW460-12-10-14-LB2
AireDep_BF_reads_taxonomy	0.000169	2	1852847	Candidatus Hydrogenedentes bacterium ADurb.Bin101
AireDep_BF_reads_taxonomy	0.000169	2	1852868	Deltaproteobacteria bacterium ADurb.Bin151
AireDep_BF_reads_taxonomy	0.000169	2	1854641	Croceibacterium ferulae
AireDep_BF_reads_taxonomy	0.000169	2	1868324	Candidatus Thermochlorobacter aerophilum
AireDep_BF_reads_taxonomy	0.000169	2	1871047	Chryseobacterium sp.
AireDep_BF_reads_taxonomy	0.000169	2	1873960	Pseudocercospora fijiensis
AireDep_BF_reads_taxonomy	0.000169	2	1884352	Rhizobiales bacterium GAS113
AireDep_BF_reads_taxonomy	0.000169	2	1889775	Moraxellaceae bacterium
AireDep_BF_reads_taxonomy	0.000169	2	1895717	Armatimonadetes bacterium 55-13
AireDep_BF_reads_taxonomy	0.000169	2	1895795	Myxococcales bacterium 68-20
AireDep_BF_reads_taxonomy	0.000169	2	1908690	Fimbriiglobus ruber
AireDep_BF_reads_taxonomy	0.000169	2	1926278	Bacillus dakarensis
AireDep_BF_reads_taxonomy	0.000169	2	1933776	Leifsonia sp. ALI-44-B
AireDep_BF_reads_taxonomy	0.000169	2	1966354	Gemella sp.
AireDep_BF_reads_taxonomy	0.000169	2	1970504	Chromatiales bacterium 21-64-14
AireDep_BF_reads_taxonomy	0.000169	2	1970571	Acidobacteriia bacterium 12-62-4
AireDep_BF_reads_taxonomy	0.000169	2	1970605	Thiotrichales bacterium 34-46-19
AireDep_BF_reads_taxonomy	0.000169	2	1975038	Candidatus Uhrbacteria bacterium CG10_big_fil_rev_8_21_14_0_10_48_16
AireDep_BF_reads_taxonomy	0.000169	2	1977061	Polaromonas sp. AET17H-212
AireDep_BF_reads_taxonomy	0.000169	2	1986233	SAR116 cluster bacterium MED-G04
AireDep_BF_reads_taxonomy	0.000169	2	2013102	Alphaproteobacteria bacterium MarineAlpha9_Bin7
AireDep_BF_reads_taxonomy	0.000169	2	2013659	Alphaproteobacteria bacterium HGW-Alphaproteobacteria-13
AireDep_BF_reads_taxonomy	0.000169	2	2017485	Brachybacterium avium
AireDep_BF_reads_taxonomy	0.000169	2	2021379	Xanthobacteraceae bacterium
AireDep_BF_reads_taxonomy	0.000169	2	2022746	Erwinia sp. 198
AireDep_BF_reads_taxonomy	0.000169	2	2024612	Mycolicibacterium sp. P9-64
AireDep_BF_reads_taxonomy	0.000169	2	2026199	Paraburkholderia aromaticivorans
AireDep_BF_reads_taxonomy	0.000169	2	2026353	Geodermatophilus daqingensis
AireDep_BF_reads_taxonomy	0.000169	2	2026721	Candidatus Thioglobus sp.
AireDep_BF_reads_taxonomy	0.000169	2	2026798	Trueperaceae bacterium
AireDep_BF_reads_taxonomy	0.000169	2	2026800	Verrucomicrobiaceae bacterium
AireDep_BF_reads_taxonomy	0.000169	2	2029166	Stenotrophobium rhamnosiphilum
AireDep_BF_reads_taxonomy	0.000169	2	2035411	bacterium HR16
AireDep_BF_reads_taxonomy	0.000169	2	2035421	bacterium HR26
AireDep_BF_reads_taxonomy	0.000169	2	2035528	Altererythrobacter deserti
AireDep_BF_reads_taxonomy	0.000169	2	2043166	Candidatus Sulfopaludibacter sp. SbA6
AireDep_BF_reads_taxonomy	0.000169	2	2048900	Caulobacter sp. BP25
AireDep_BF_reads_taxonomy	0.000169	2	2049305	Changchengzhania lutea
AireDep_BF_reads_taxonomy	0.000169	2	2053307	Desulfobulbaceae bacterium
AireDep_BF_reads_taxonomy	0.000169	2	2053541	Cytophagales bacterium
AireDep_BF_reads_taxonomy	0.000169	2	2080419	Deinococcus sp. NW-56
AireDep_BF_reads_taxonomy	0.000169	2	2080755	Tautonia sociabilis
AireDep_BF_reads_taxonomy	0.000169	2	2126553	Gramella fulva
AireDep_BF_reads_taxonomy	0.000169	2	2135463	Agromyces sp. OV415
AireDep_BF_reads_taxonomy	0.000169	2	2162894	Halococcus salsus
AireDep_BF_reads_taxonomy	0.000169	2	2164074	Nakamurella deserti
AireDep_BF_reads_taxonomy	0.000169	2	2201155	Pseudonocardiales bacterium
AireDep_BF_reads_taxonomy	0.000169	2	2249811	Microvirga sp. c27j1
AireDep_BF_reads_taxonomy	0.000169	2	2301244	Didymella keratinophila
AireDep_BF_reads_taxonomy	0.000169	2	2303986	Geodermatophilus sp. LHW52908
AireDep_BF_reads_taxonomy	0.000169	2	2304578	Turicibacter sp. TS3
AireDep_BF_reads_taxonomy	0.000169	2	2305895	Fibrisoma montanum
AireDep_BF_reads_taxonomy	0.000169	2	2448058	Salinarimonadaceae bacterium
AireDep_BF_reads_taxonomy	0.000169	2	2479851	Stenotrophomonas sp. 278
AireDep_BF_reads_taxonomy	0.000169	2	2482757	Hyaloscypha variabilis
AireDep_BF_reads_taxonomy	0.000169	2	2483799	Georgenia faecalis
AireDep_BF_reads_taxonomy	0.000169	2	2502779	Flavisolibacter sp. 17J28-1
AireDep_BF_reads_taxonomy	0.000169	2	2512223	Kribbella sp. VKM Ac-2572
AireDep_BF_reads_taxonomy	0.000169	2	2528693	Tabrizicola sp. WMC-M-20
AireDep_BF_reads_taxonomy	0.000169	2	2545761	Flaviaesturariibacter sp. 17J68-15
AireDep_BF_reads_taxonomy	0.000169	2	2545983	Roseomonas sp. M0104
AireDep_BF_reads_taxonomy	0.000169	2	2559612	Blastococcus sp. TF02A_35
AireDep_BF_reads_taxonomy	0.000169	2	2561931	Massilia arenosa
AireDep_BF_reads_taxonomy	0.000169	2	2562153	Massilia sp. ONC3
AireDep_BF_reads_taxonomy	0.000169	2	2562282	Halomonas sp. Y2R2
AireDep_BF_reads_taxonomy	0.000169	2	2565933	Naasia lichenicola
AireDep_BF_reads_taxonomy	0.000169	2	2569761	Nocardioides sp. GY 10113
AireDep_BF_reads_taxonomy	0.000169	2	2571030	Pontibacter sp. SGAir0037
AireDep_BF_reads_taxonomy	0.000169	2	2576903	Nostoc sp. C057
AireDep_BF_reads_taxonomy	0.000169	2	2589816	Pontibacter sp. HB172049
AireDep_BF_reads_taxonomy	0.000169	2	2593973	Serinicoccus sp. W204
AireDep_BF_reads_taxonomy	0.000169	2	2594811	Fusarium clavum
AireDep_BF_reads_taxonomy	0.000169	2	2600302	Haslea nusantara
AireDep_BF_reads_taxonomy	0.000169	2	2602069	Serinicoccus sp. P2D13
AireDep_BF_reads_taxonomy	0.000169	2	2651161	Candidatus Contendobacter sp.
AireDep_BF_reads_taxonomy	0.000169	2	2663123	Clostridium sp. cel8
AireDep_BF_reads_taxonomy	0.000169	2	2665648	Paracoccus sp. S-4012
AireDep_BF_reads_taxonomy	0.000169	2	2678685	Mesorhizobium sp. lm94
AireDep_BF_reads_taxonomy	0.000169	2	2681766	Prolixibacteraceae bacterium WC007
AireDep_BF_reads_taxonomy	0.000169	2	2692784	Coleofasciculus sp. FACHB-125
AireDep_BF_reads_taxonomy	0.000169	2	2692803	Leptolyngbya sp. FACHB-17
AireDep_BF_reads_taxonomy	0.000169	2	2692831	Nodosilinea sp. FACHB-13
AireDep_BF_reads_taxonomy	0.000169	2	2704466	Pontibacter sp. BT327
AireDep_BF_reads_taxonomy	0.000169	2	2709662	Pyxidicoccus sp. CA060A
AireDep_BF_reads_taxonomy	0.000169	2	2711218	Modestobacter sp. KNN46-3
AireDep_BF_reads_taxonomy	0.000169	2	2728842	Chitinophaga sp. G-6-1-13
AireDep_BF_reads_taxonomy	0.000169	2	2730920	Enterovirga sp. DB1703
AireDep_BF_reads_taxonomy	0.000169	2	2736601	Nocardioides sp. zg-1230
AireDep_BF_reads_taxonomy	0.000169	2	2740462	Mucilaginibacter sp. G2-14
AireDep_BF_reads_taxonomy	0.000169	2	2742824	Schlegelella sp. ID0723
AireDep_BF_reads_taxonomy	0.000169	2	2755556	Nocardioides sp. CGMCC 1.13656
AireDep_BF_reads_taxonomy	0.000169	2	2760089	Nocardioides sp. S-713
AireDep_BF_reads_taxonomy	0.000169	2	2762014	Candidatus Parcubacteria bacterium
AireDep_BF_reads_taxonomy	0.000169	2	2763107	Acidobacterium sp. 4Y35
AireDep_BF_reads_taxonomy	0.000169	2	2766980	Pontibacter sp. JH31
AireDep_BF_reads_taxonomy	0.000169	2	2768069	Streptomyces sp. CRXT-Y-14
AireDep_BF_reads_taxonomy	0.000169	2	2768438	Microbacterium sp. SLBN-1
AireDep_BF_reads_taxonomy	0.000085	1	114	Gemmata obscuriglobus
AireDep_BF_reads_taxonomy	0.000085	1	266	Paracoccus denitrificans
AireDep_BF_reads_taxonomy	0.000085	1	305	Ralstonia solanacearum
AireDep_BF_reads_taxonomy	0.000085	1	376	Bradyrhizobium sp.
AireDep_BF_reads_taxonomy	0.000085	1	415	Methylobacter luteus
AireDep_BF_reads_taxonomy	0.000085	1	1004	Chitinophaga sancti
AireDep_BF_reads_taxonomy	0.000085	1	1231	Nitrosospira multiformis
AireDep_BF_reads_taxonomy	0.000085	1	1313	Streptococcus pneumoniae
AireDep_BF_reads_taxonomy	0.000085	1	1496	Clostridioides difficile
AireDep_BF_reads_taxonomy	0.000085	1	1639	Listeria monocytogenes
AireDep_BF_reads_taxonomy	0.000085	1	1776	Mycolicibacterium flavescens
AireDep_BF_reads_taxonomy	0.000085	1	1828	Rhodococcus fascians
AireDep_BF_reads_taxonomy	0.000085	1	1868	Actinoplanes digitatis
AireDep_BF_reads_taxonomy	0.000085	1	2045	Pimelobacter simplex
AireDep_BF_reads_taxonomy	0.000085	1	5281	Tilletiaria anomala
AireDep_BF_reads_taxonomy	0.000085	1	5365	Lentinus tigrinus
AireDep_BF_reads_taxonomy	0.000085	1	5762	Naegleria gruberi
AireDep_BF_reads_taxonomy	0.000085	1	5763	Naegleria fowleri
AireDep_BF_reads_taxonomy	0.000085	1	5811	Toxoplasma gondii
AireDep_BF_reads_taxonomy	0.000085	1	13373	Burkholderia mallei
AireDep_BF_reads_taxonomy	0.000085	1	28112	Tannerella forsythia
AireDep_BF_reads_taxonomy	0.000085	1	28583	Allomyces macrogynus
AireDep_BF_reads_taxonomy	0.000085	1	33178	Aspergillus terreus
AireDep_BF_reads_taxonomy	0.000085	1	34007	Paracoccus versutus
AireDep_BF_reads_taxonomy	0.000085	1	34085	Riemerella anatipestifer
AireDep_BF_reads_taxonomy	0.000085	1	35128	Thalassiosira pseudonana
AireDep_BF_reads_taxonomy	0.000085	1	35622	Thermostaphylospora chromogena
AireDep_BF_reads_taxonomy	0.000085	1	35845	Acetabularia acetabulum
AireDep_BF_reads_taxonomy	0.000085	1	44745	Haematococcus lacustris
AireDep_BF_reads_taxonomy	0.000085	1	46472	Aspergillus versicolor
AireDep_BF_reads_taxonomy	0.000085	1	47803	Fusarium phyllophilum
AireDep_BF_reads_taxonomy	0.000085	1	47860	Micromonospora fulviviridis
AireDep_BF_reads_taxonomy	0.000085	1	50730	Ampelomyces quisqualis
AireDep_BF_reads_taxonomy	0.000085	1	53367	Asanoa ferruginea
AireDep_BF_reads_taxonomy	0.000085	1	54307	Planktothrix prolifica
AireDep_BF_reads_taxonomy	0.000085	1	55508	Janthinobacterium agaricidamnosum
AireDep_BF_reads_taxonomy	0.000085	1	57161	Fusarium decemcellulare
AireDep_BF_reads_taxonomy	0.000085	1	58123	Spirillospora albida
AireDep_BF_reads_taxonomy	0.000085	1	61392	Coemansia reversa
AireDep_BF_reads_taxonomy	0.000085	1	62714	Golovinomyces magnicellulatus
AireDep_BF_reads_taxonomy	0.000085	1	69395	Caulobacter henricii
AireDep_BF_reads_taxonomy	0.000085	1	72032	Thielaviopsis punctulata
AireDep_BF_reads_taxonomy	0.000085	1	73230	Emmonsia crescens
AireDep_BF_reads_taxonomy	0.000085	1	74035	Arthroderma uncinatum
AireDep_BF_reads_taxonomy	0.000085	1	75310	Rhodanobacter lindaniclasticus
AireDep_BF_reads_taxonomy	0.000085	1	76726	Pseudonocardia hydrocarbonoxydans
AireDep_BF_reads_taxonomy	0.000085	1	77922	Cyanoptyche gloeocystis
AireDep_BF_reads_taxonomy	0.000085	1	80663	Piloderma croceum
AireDep_BF_reads_taxonomy	0.000085	1	80876	Insolitispirillum peregrinum
AireDep_BF_reads_taxonomy	0.000085	1	83453	Melittangium boletus
AireDep_BF_reads_taxonomy	0.000085	1	83552	Parachlamydia acanthamoebae
AireDep_BF_reads_taxonomy	0.000085	1	84757	Beutenbergia cavernae
AireDep_BF_reads_taxonomy	0.000085	1	86668	Neobacillus niacini
AireDep_BF_reads_taxonomy	0.000085	1	86796	Marmoricola aurantiacus
AireDep_BF_reads_taxonomy	0.000085	1	87229	Botrytis porri
AireDep_BF_reads_taxonomy	0.000085	1	104662	Chitinophaga japonensis
AireDep_BF_reads_taxonomy	0.000085	1	113226	Pseudocercospora musae
AireDep_BF_reads_taxonomy	0.000085	1	116794	Heterodermia speciosa
AireDep_BF_reads_taxonomy	0.000085	1	118161	Pleurocapsa sp. PCC 7319
AireDep_BF_reads_taxonomy	0.000085	1	125288	Ornithinimicrobium humiphilum
AireDep_BF_reads_taxonomy	0.000085	1	134006	Phytomonas sp. isolate EM1
AireDep_BF_reads_taxonomy	0.000085	1	139390	Plicaturopsis crispa
AireDep_BF_reads_taxonomy	0.000085	1	140314	Trichococcus palustris
AireDep_BF_reads_taxonomy	0.000085	1	141949	Thermomonas haemolytica
AireDep_BF_reads_taxonomy	0.000085	1	148305	Pyricularia grisea
AireDep_BF_reads_taxonomy	0.000085	1	153721	Sporocytophaga myxococcoides
AireDep_BF_reads_taxonomy	0.000085	1	155416	Monosporascus cannonballus
AireDep_BF_reads_taxonomy	0.000085	1	157228	Jeotgalicoccus psychrophilus
AireDep_BF_reads_taxonomy	0.000085	1	160035	Zopfia rhizophila
AireDep_BF_reads_taxonomy	0.000085	1	164851	uncultured soil bacterium
AireDep_BF_reads_taxonomy	0.000085	1	169975	uncultured Acetobacteraceae bacterium
AireDep_BF_reads_taxonomy	0.000085	1	171437	Tistrella mobilis
AireDep_BF_reads_taxonomy	0.000085	1	173480	Gemmatimonas aurantiaca
AireDep_BF_reads_taxonomy	0.000085	1	185139	Rubrobacter taiwanensis
AireDep_BF_reads_taxonomy	0.000085	1	197653	Anabaena azotica
AireDep_BF_reads_taxonomy	0.000085	1	202955	Acinetobacter tjernbergiae
AireDep_BF_reads_taxonomy	0.000085	1	204042	Dickeya zeae
AireDep_BF_reads_taxonomy	0.000085	1	207920	Moorea bouillonii
AireDep_BF_reads_taxonomy	0.000085	1	209897	Afifella pfennigii
AireDep_BF_reads_taxonomy	0.000085	1	215250	Acaromyces ingoldii
AireDep_BF_reads_taxonomy	0.000085	1	221722	Malawimonas californiana
AireDep_BF_reads_taxonomy	0.000085	1	223967	Methylorubrum populi
AireDep_BF_reads_taxonomy	0.000085	1	225453	Yaniella halotolerans
AireDep_BF_reads_taxonomy	0.000085	1	228230	Mycolicibacterium canariasense
AireDep_BF_reads_taxonomy	0.000085	1	234835	Brevibacterium antiquum
AireDep_BF_reads_taxonomy	0.000085	1	237258	Cloacibacterium normanense
AireDep_BF_reads_taxonomy	0.000085	1	242159	Ostreococcus sp. 'lucimarinus'
AireDep_BF_reads_taxonomy	0.000085	1	242606	Luteibacter rhizovicinus
AireDep_BF_reads_taxonomy	0.000085	1	242737	Mycobacterium neglectum
AireDep_BF_reads_taxonomy	0.000085	1	243629	Hydrocarboniphaga effusa
AireDep_BF_reads_taxonomy	0.000085	1	249492	Ustilago xerochloae
AireDep_BF_reads_taxonomy	0.000085	1	261658	Cavenderia fasciculata
AireDep_BF_reads_taxonomy	0.000085	1	268404	Steroidobacter agariperforans
AireDep_BF_reads_taxonomy	0.000085	1	281714	Nocardioides alkalitolerans
AireDep_BF_reads_taxonomy	0.000085	1	282197	Jannaschia rubra
AireDep_BF_reads_taxonomy	0.000085	1	288022	Kordiimonas gwangyangensis
AireDep_BF_reads_taxonomy	0.000085	1	289483	Pseudoxanthomonas kalamensis
AireDep_BF_reads_taxonomy	0.000085	1	293227	Cyphellophora europaea
AireDep_BF_reads_taxonomy	0.000085	1	309889	Deinococcus yavapaiensis
AireDep_BF_reads_taxonomy	0.000085	1	310071	uncultured Acidimicrobiales bacterium
AireDep_BF_reads_taxonomy	0.000085	1	320324	Formosa agariphila
AireDep_BF_reads_taxonomy	0.000085	1	329163	Chroogloeocystis siderophila
AireDep_BF_reads_taxonomy	0.000085	1	332163	Candidatus Solibacter usitatus
AireDep_BF_reads_taxonomy	0.000085	1	348442	Georgenia ruanii
AireDep_BF_reads_taxonomy	0.000085	1	348837	Spironucleus salmonicida
AireDep_BF_reads_taxonomy	0.000085	1	357750	Cercospora berteroae
AireDep_BF_reads_taxonomy	0.000085	1	366584	Pseudonocardia oroxyli
AireDep_BF_reads_taxonomy	0.000085	1	370977	Brevundimonas aveniformis
AireDep_BF_reads_taxonomy	0.000085	1	374514	Nocardioides marinus
AireDep_BF_reads_taxonomy	0.000085	1	388408	Labrenzia alexandrii
AireDep_BF_reads_taxonomy	0.000085	1	394432	Cylindrobasidium torrendii
AireDep_BF_reads_taxonomy	0.000085	1	398673	Trichoderma gamsii
AireDep_BF_reads_taxonomy	0.000085	1	402650	Actinomycetospora chiangmaiensis
AireDep_BF_reads_taxonomy	0.000085	1	411486	Clostridium sp. M62/1
AireDep_BF_reads_taxonomy	0.000085	1	419476	Nocardioides marinisabuli
AireDep_BF_reads_taxonomy	0.000085	1	424797	Nocardioides terrigena
AireDep_BF_reads_taxonomy	0.000085	1	429727	Devosia chinhatensis
AireDep_BF_reads_taxonomy	0.000085	1	436231	Terrabacter lapilli
AireDep_BF_reads_taxonomy	0.000085	1	440514	Maribacter stanieri
AireDep_BF_reads_taxonomy	0.000085	1	446683	Niabella soli
AireDep_BF_reads_taxonomy	0.000085	1	448109	uncultured Adhaeribacter sp.
AireDep_BF_reads_taxonomy	0.000085	1	484882	Roseomonas stagni
AireDep_BF_reads_taxonomy	0.000085	1	488731	Burkholderia seminalis
AireDep_BF_reads_taxonomy	0.000085	1	496056	Anseongella ginsenosidimutans
AireDep_BF_reads_taxonomy	0.000085	1	497727	Candidatus Nitrososphaera gargensis
AireDep_BF_reads_taxonomy	0.000085	1	504800	Geodermatophilus ruber
AireDep_BF_reads_taxonomy	0.000085	1	509200	Sphaerisporangium album
AireDep_BF_reads_taxonomy	0.000085	1	519440	Deinococcus aquatilis
AireDep_BF_reads_taxonomy	0.000085	1	521392	Helcobacillus massiliensis
AireDep_BF_reads_taxonomy	0.000085	1	529705	Sphingomonas changbaiensis
AireDep_BF_reads_taxonomy	0.000085	1	536979	Chitinophaga niabensis
AireDep_BF_reads_taxonomy	0.000085	1	549386	Microvirga guangxiensis
AireDep_BF_reads_taxonomy	0.000085	1	554065	Chlorella variabilis
AireDep_BF_reads_taxonomy	0.000085	1	568098	Salipiger aestuarii
AireDep_BF_reads_taxonomy	0.000085	1	587159	Pontogeneia inermis
AireDep_BF_reads_taxonomy	0.000085	1	624146	Idiomarina aestuarii
AireDep_BF_reads_taxonomy	0.000085	1	627495	Sphingobium sp. Z007
AireDep_BF_reads_taxonomy	0.000085	1	643747	Marinobacter oulmenensis
AireDep_BF_reads_taxonomy	0.000085	1	645517	Altererythrobacter namhicola
AireDep_BF_reads_taxonomy	0.000085	1	646526	Enterocytozoon hepatopenaei
AireDep_BF_reads_taxonomy	0.000085	1	662367	Spirosoma endophyticum
AireDep_BF_reads_taxonomy	0.000085	1	673940	Lindgomyces ingoldianus
AireDep_BF_reads_taxonomy	0.000085	1	682979	Microlunatus parietis
AireDep_BF_reads_taxonomy	0.000085	1	690259	Colletotrichum siamense
AireDep_BF_reads_taxonomy	0.000085	1	703506	Patellaria atrata
AireDep_BF_reads_taxonomy	0.000085	1	714197	Nocardiopsis sp. FIRDI 009
AireDep_BF_reads_taxonomy	0.000085	1	857417	Janibacter indicus
AireDep_BF_reads_taxonomy	0.000085	1	877500	Arcobacter anaerophilus
AireDep_BF_reads_taxonomy	0.000085	1	913326	Skermanella stibiiresistens
AireDep_BF_reads_taxonomy	0.000085	1	930132	Aquibacillus halophilus
AireDep_BF_reads_taxonomy	0.000085	1	985012	Luteimonas cucumeris
AireDep_BF_reads_taxonomy	0.000085	1	1001832	Daldinia sp. EC12
AireDep_BF_reads_taxonomy	0.000085	1	1002691	Occallatibacter savannae
AireDep_BF_reads_taxonomy	0.000085	1	1005945	Nocardioides psychrotolerans
AireDep_BF_reads_taxonomy	0.000085	1	1031224	Chitinophaga oryziterrae
AireDep_BF_reads_taxonomy	0.000085	1	1054213	Acetobacteraceae bacterium AT-5844
AireDep_BF_reads_taxonomy	0.000085	1	1104780	Sphingosinicella sp. YJ22
AireDep_BF_reads_taxonomy	0.000085	1	1119534	Nocardioides perillae
AireDep_BF_reads_taxonomy	0.000085	1	1132475	uncultured bacterium scaffold00056
AireDep_BF_reads_taxonomy	0.000085	1	1135996	uncultured Actinomycetospora sp.
AireDep_BF_reads_taxonomy	0.000085	1	1141098	Pseudomassariella vexata
AireDep_BF_reads_taxonomy	0.000085	1	1144670	Acinetobacter sp. CIP 51.11
AireDep_BF_reads_taxonomy	0.000085	1	1150112	Myroides guanonis
AireDep_BF_reads_taxonomy	0.000085	1	1158050	Arthrobacter sp. 135MFCol5.1
AireDep_BF_reads_taxonomy	0.000085	1	1158292	Thiomonas sp. FB-Cd
AireDep_BF_reads_taxonomy	0.000085	1	1173028	Oscillatoria sp. PCC 10802
AireDep_BF_reads_taxonomy	0.000085	1	1176646	Sphingomonas daechungensis
AireDep_BF_reads_taxonomy	0.000085	1	1181884	Modestobacter roseus
AireDep_BF_reads_taxonomy	0.000085	1	1182568	Deinococcus puniceus
AireDep_BF_reads_taxonomy	0.000085	1	1187852	Methylobacterium tarhaniae
AireDep_BF_reads_taxonomy	0.000085	1	1189304	Sodalis-like symbiont of Philaenus spumarius
AireDep_BF_reads_taxonomy	0.000085	1	1196081	Talaromyces amestolkiae
AireDep_BF_reads_taxonomy	0.000085	1	1204385	Litorilinea aerophila
AireDep_BF_reads_taxonomy	0.000085	1	1214573	Diaporthe ampelina
AireDep_BF_reads_taxonomy	0.000085	1	1224513	Roseomonas aerophila
AireDep_BF_reads_taxonomy	0.000085	1	1233230	Scytonema tolypothrichoides
AireDep_BF_reads_taxonomy	0.000085	1	1234595	Pacificimonas flava
AireDep_BF_reads_taxonomy	0.000085	1	1236220	Melghirimyces thermohalophilus
AireDep_BF_reads_taxonomy	0.000085	1	1236770	Hymenobacter perfusus
AireDep_BF_reads_taxonomy	0.000085	1	1258573	Profundibacterium mesophilum
AireDep_BF_reads_taxonomy	0.000085	1	1259555	Rufibacter glacialis
AireDep_BF_reads_taxonomy	0.000085	1	1262913	Parabacteroides sp. CAG:409
AireDep_BF_reads_taxonomy	0.000085	1	1268548	Taibaiella koreensis
AireDep_BF_reads_taxonomy	0.000085	1	1268553	Sphingomonas kyeonggiensis
AireDep_BF_reads_taxonomy	0.000085	1	1276757	Paracoccus siganidrum
AireDep_BF_reads_taxonomy	0.000085	1	1298863	Marmoricola sp. URHB0036
AireDep_BF_reads_taxonomy	0.000085	1	1302690	Cnuella takakiae
AireDep_BF_reads_taxonomy	0.000085	1	1306542	Frankia symbiont of Coriaria ruscifolia
AireDep_BF_reads_taxonomy	0.000085	1	1324851	Sinomonas susongensis
AireDep_BF_reads_taxonomy	0.000085	1	1334022	Zunongwangia mangrovi
AireDep_BF_reads_taxonomy	0.000085	1	1335746	Spiribacter salinus
AireDep_BF_reads_taxonomy	0.000085	1	1341132	Aspergillus welwitschiae
AireDep_BF_reads_taxonomy	0.000085	1	1349436	Paenibacillus sp. P46E
AireDep_BF_reads_taxonomy	0.000085	1	1357716	Batrachochytrium salamandrivorans
AireDep_BF_reads_taxonomy	0.000085	1	1358440	Lutibaculum baratangense
AireDep_BF_reads_taxonomy	0.000085	1	1382356	Thermorudis peleae
AireDep_BF_reads_taxonomy	0.000085	1	1387353	Paludisphaera borealis
AireDep_BF_reads_taxonomy	0.000085	1	1436961	Pontibacter chinhatensis
AireDep_BF_reads_taxonomy	0.000085	1	1443141	Salinicola rhizosphaerae
AireDep_BF_reads_taxonomy	0.000085	1	1458355	Mixta theicola
AireDep_BF_reads_taxonomy	0.000085	1	1463825	Saccharothrix sp. NRRL B-16314
AireDep_BF_reads_taxonomy	0.000085	1	1465490	Parafilimonas terrae
AireDep_BF_reads_taxonomy	0.000085	1	1493872	Chryseobacterium shandongense
AireDep_BF_reads_taxonomy	0.000085	1	1502852	Massilia sp. LC238
AireDep_BF_reads_taxonomy	0.000085	1	1504671	Delitschia confertaspora
AireDep_BF_reads_taxonomy	0.000085	1	1522315	Numidum massiliense
AireDep_BF_reads_taxonomy	0.000085	1	1523421	beta proteobacterium AAP51
AireDep_BF_reads_taxonomy	0.000085	1	1523428	beta proteobacterium AAP99
AireDep_BF_reads_taxonomy	0.000085	1	1529066	Arthrobacter echini
AireDep_BF_reads_taxonomy	0.000085	1	1547544	Pithomyces chartarum
AireDep_BF_reads_taxonomy	0.000085	1	1548213	Bacillus urumqiensis
AireDep_BF_reads_taxonomy	0.000085	1	1552121	Leptolyngbya sp. NIES-2104
AireDep_BF_reads_taxonomy	0.000085	1	1559896	Sulfuriferula multivorans
AireDep_BF_reads_taxonomy	0.000085	1	1565415	Streptomyces xiaopingdaonensis
AireDep_BF_reads_taxonomy	0.000085	1	1566262	Rhizobium sp. NFR07
AireDep_BF_reads_taxonomy	0.000085	1	1566287	Dokdonia sp. Hel1_53
AireDep_BF_reads_taxonomy	0.000085	1	1571199	Bradyrhizobium sp. Leo170
AireDep_BF_reads_taxonomy	0.000085	1	1592326	Actinobacteria bacterium OK006
AireDep_BF_reads_taxonomy	0.000085	1	1608957	Euzebya sp. DY32-46
AireDep_BF_reads_taxonomy	0.000085	1	1617086	Catellatospora paridis
AireDep_BF_reads_taxonomy	0.000085	1	1619951	Burkholderiaceae bacterium 26
AireDep_BF_reads_taxonomy	0.000085	1	1623582	Streptomyces albiflavescens
AireDep_BF_reads_taxonomy	0.000085	1	1655419	Rhabdobacter roseus
AireDep_BF_reads_taxonomy	0.000085	1	1656898	Sphingomonas sp. ID1715
AireDep_BF_reads_taxonomy	0.000085	1	1660105	Lautropia sp. SCN 70-15
AireDep_BF_reads_taxonomy	0.000085	1	1660198	Leekyejoonella antrihumi
AireDep_BF_reads_taxonomy	0.000085	1	1660349	Kocuria sp. SM24M-10
AireDep_BF_reads_taxonomy	0.000085	1	1665626	Deinococcus budaensis
AireDep_BF_reads_taxonomy	0.000085	1	1684307	Pseudomicrostroma glucosiphilum
AireDep_BF_reads_taxonomy	0.000085	1	1712665	Agathobacter ruminis
AireDep_BF_reads_taxonomy	0.000085	1	1735116	Olivibacter sp. XZL3
AireDep_BF_reads_taxonomy	0.000085	1	1736336	Aureimonas sp. Leaf324
AireDep_BF_reads_taxonomy	0.000085	1	1736394	Knoellia sp. Soil729
AireDep_BF_reads_taxonomy	0.000085	1	1736413	Nocardioides sp. Soil797
AireDep_BF_reads_taxonomy	0.000085	1	1736457	Mycobacterium sp. Root135
AireDep_BF_reads_taxonomy	0.000085	1	1736501	Sphingomonas sp. Root241
AireDep_BF_reads_taxonomy	0.000085	1	1736543	Rhizobium sp. Root482
AireDep_BF_reads_taxonomy	0.000085	1	1736589	Mesorhizobium sp. Root695
AireDep_BF_reads_taxonomy	0.000085	1	1742774	Paenibacillus sp. YN15
AireDep_BF_reads_taxonomy	0.000085	1	1769908	Didymella heteroderae
AireDep_BF_reads_taxonomy	0.000085	1	1770058	Devosia elaeis
AireDep_BF_reads_taxonomy	0.000085	1	1770194	Novosphingobium pokkalii
AireDep_BF_reads_taxonomy	0.000085	1	1770527	Larkinella soli
AireDep_BF_reads_taxonomy	0.000085	1	1775171	Photobacterium alginatilyticum
AireDep_BF_reads_taxonomy	0.000085	1	1775432	Brachybacterium sp. sponge
AireDep_BF_reads_taxonomy	0.000085	1	1778770	Microbacterium sp. HM58-2
AireDep_BF_reads_taxonomy	0.000085	1	1797182	Acidobacteria bacterium RIFCSPLOWO2_02_FULL_65_29
AireDep_BF_reads_taxonomy	0.000085	1	1797203	Actinobacteria bacterium RBG_16_68_12
AireDep_BF_reads_taxonomy	0.000085	1	1797654	Chloroflexi bacterium RBG_16_58_14
AireDep_BF_reads_taxonomy	0.000085	1	1797902	Deltaproteobacteria bacterium RIFOXYD12_FULL_50_9
AireDep_BF_reads_taxonomy	0.000085	1	1798228	Blastococcus sp. DSM 46838
AireDep_BF_reads_taxonomy	0.000085	1	1801968	Planctomycetes bacterium RBG_16_55_9
AireDep_BF_reads_taxonomy	0.000085	1	1802110	Candidatus Rokubacteria bacterium RIFCSPLOWO2_12_FULL_71_22
AireDep_BF_reads_taxonomy	0.000085	1	1803913	Steroidobacter cummioxidans
AireDep_BF_reads_taxonomy	0.000085	1	1812112	Wolbachia endosymbiont of Dipetalonema caudispina
AireDep_BF_reads_taxonomy	0.000085	1	1812911	Flavihumibacter sp. CACIAM 22H1
AireDep_BF_reads_taxonomy	0.000085	1	1816684	Corynebacterium pacaense
AireDep_BF_reads_taxonomy	0.000085	1	1827501	Mesorhizobium sp. YM1C-6-2
AireDep_BF_reads_taxonomy	0.000085	1	1828179	Streptomyces sp. uw30
AireDep_BF_reads_taxonomy	0.000085	1	1838287	Gammaproteobacteria bacterium 2W06
AireDep_BF_reads_taxonomy	0.000085	1	1851909	Streptomyces sp. E2N166
AireDep_BF_reads_taxonomy	0.000085	1	1852020	Flavobacterium sp. SE-s28
AireDep_BF_reads_taxonomy	0.000085	1	1852804	Bacteroidetes bacterium ADurb.Bin123
AireDep_BF_reads_taxonomy	0.000085	1	1854500	Roseomonas nepalensis
AireDep_BF_reads_taxonomy	0.000085	1	1855298	Mucilaginibacter sp. YR332
AireDep_BF_reads_taxonomy	0.000085	1	1855305	Roseateles sp. YR242
AireDep_BF_reads_taxonomy	0.000085	1	1862386	Cytophagaceae bacterium FSY-15
AireDep_BF_reads_taxonomy	0.000085	1	1866929	bacterium ADurb.Bin425
AireDep_BF_reads_taxonomy	0.000085	1	1866933	bacterium ADurb.BinA028
AireDep_BF_reads_taxonomy	0.000085	1	1871002	Acidaminococcus timonensis
AireDep_BF_reads_taxonomy	0.000085	1	1871037	Flavobacteriaceae bacterium
AireDep_BF_reads_taxonomy	0.000085	1	1871053	Phenylobacterium sp.
AireDep_BF_reads_taxonomy	0.000085	1	1871086	Brevundimonas sp.
AireDep_BF_reads_taxonomy	0.000085	1	1874115	Sphingobacterium alkalisoli
AireDep_BF_reads_taxonomy	0.000085	1	1876515	Notoacmeibacter marinus
AireDep_BF_reads_taxonomy	0.000085	1	1881040	Chitinophaga sp. YR573
AireDep_BF_reads_taxonomy	0.000085	1	1882761	Bacillus sp. OK048
AireDep_BF_reads_taxonomy	0.000085	1	1882821	Rhodovulum sp. ES.010
AireDep_BF_reads_taxonomy	0.000085	1	1886765	Stenomitos frigidus
AireDep_BF_reads_taxonomy	0.000085	1	1891644	Epidermidibacterium keratini
AireDep_BF_reads_taxonomy	0.000085	1	1895709	Alphaproteobacteria bacterium 64-11
AireDep_BF_reads_taxonomy	0.000085	1	1895809	Pseudonocardia sp. 73-21
AireDep_BF_reads_taxonomy	0.000085	1	1907219	Piptocephalis cylindrospora
AireDep_BF_reads_taxonomy	0.000085	1	1907315	Modestobacter sp. DSM 46791
AireDep_BF_reads_taxonomy	0.000085	1	1907390	Microbacterium sp. RU33B
AireDep_BF_reads_taxonomy	0.000085	1	1909293	Acetobacteraceae bacterium
AireDep_BF_reads_taxonomy	0.000085	1	1920190	Archangium sp. Cb G35
AireDep_BF_reads_taxonomy	0.000085	1	1923971	Salinibacter sp. 10B
AireDep_BF_reads_taxonomy	0.000085	1	1930763	Thermus caldifontis
AireDep_BF_reads_taxonomy	0.000085	1	1933817	Kribbella sp. ALI-6-A
AireDep_BF_reads_taxonomy	0.000085	1	1945879	Nitrosospira sp. Nsp44
AireDep_BF_reads_taxonomy	0.000085	1	1945892	Cytophagales bacterium TFI 002
AireDep_BF_reads_taxonomy	0.000085	1	1955250	Novosphingobium endophyticum
AireDep_BF_reads_taxonomy	0.000085	1	1960876	Aspergillus sp. HF37
AireDep_BF_reads_taxonomy	0.000085	1	1962179	Actinomycetales bacterium mxb001
AireDep_BF_reads_taxonomy	0.000085	1	1969378	Bacillus sp. SRB_28
AireDep_BF_reads_taxonomy	0.000085	1	1974630	Candidatus Levybacteria bacterium CG10_big_fil_rev_8_21_14_0_10_35_13
AireDep_BF_reads_taxonomy	0.000085	1	1979270	Sphingomonas sp. CCP-7
AireDep_BF_reads_taxonomy	0.000085	1	1982044	Zhengella mangrovi
AireDep_BF_reads_taxonomy	0.000085	1	2005464	Scytonema sp. NIES-4073
AireDep_BF_reads_taxonomy	0.000085	1	2013742	Deltaproteobacteria bacterium HGW-Deltaproteobacteria-15
AireDep_BF_reads_taxonomy	0.000085	1	2013821	Methanomicrobiales archaeon HGW-Methanomicrobiales-5
AireDep_BF_reads_taxonomy	0.000085	1	2015575	Verrucomicrobiales bacterium VVV1
AireDep_BF_reads_taxonomy	0.000085	1	2015799	Hyphomicrobiaceae bacterium
AireDep_BF_reads_taxonomy	0.000085	1	2020962	Malassezia vespertilionis
AireDep_BF_reads_taxonomy	0.000085	1	2024844	Nitrospina sp.
AireDep_BF_reads_taxonomy	0.000085	1	2026763	Myxococcales bacterium
AireDep_BF_reads_taxonomy	0.000085	1	2033869	Rhodobacter sp. CZR27
AireDep_BF_reads_taxonomy	0.000085	1	2035203	Acidovorax sp. 62
AireDep_BF_reads_taxonomy	0.000085	1	2035419	bacterium HR24
AireDep_BF_reads_taxonomy	0.000085	1	2035423	bacterium HR28
AireDep_BF_reads_taxonomy	0.000085	1	2037914	Pararhizobium haloflavum
AireDep_BF_reads_taxonomy	0.000085	1	2043164	Candidatus Sulfopaludibacter sp. SbA3
AireDep_BF_reads_taxonomy	0.000085	1	2047085	Nodularia sp. (in: Bacteria)
AireDep_BF_reads_taxonomy	0.000085	1	2053538	Candidatus Competibacteraceae bacterium
AireDep_BF_reads_taxonomy	0.000085	1	2053607	Candidatus Rokubacteria bacterium
AireDep_BF_reads_taxonomy	0.000085	1	2056317	ANME-2 cluster archaeon
AireDep_BF_reads_taxonomy	0.000085	1	2060906	Blastomyces silverae
AireDep_BF_reads_taxonomy	0.000085	1	2068657	Sphingosinicella humi
AireDep_BF_reads_taxonomy	0.000085	1	2072018	Rhodobacteraceae bacterium TG-679
AireDep_BF_reads_taxonomy	0.000085	1	2073157	Labrenzia sp. EL143
AireDep_BF_reads_taxonomy	0.000085	1	2079229	Paracoccus indicus
AireDep_BF_reads_taxonomy	0.000085	1	2080303	Candidatus Dadabacteria bacterium
AireDep_BF_reads_taxonomy	0.000085	1	2082308	Sphaceloma murrayae
AireDep_BF_reads_taxonomy	0.000085	1	2086263	Rhodobacteraceae bacterium WD3A24
AireDep_BF_reads_taxonomy	0.000085	1	2107704	filamentous cyanobacterium CCP3
AireDep_BF_reads_taxonomy	0.000085	1	2108360	Microvirga tunisiensis
AireDep_BF_reads_taxonomy	0.000085	1	2135673	Massilia sp. GV090
AireDep_BF_reads_taxonomy	0.000085	1	2135686	Nocardioides sp. CF479
AireDep_BF_reads_taxonomy	0.000085	1	2135721	Pelomonas sp. BT06
AireDep_BF_reads_taxonomy	0.000085	1	2135771	Nitrosomonas sp. Nm141
AireDep_BF_reads_taxonomy	0.000085	1	2161824	Altererythrobacter sp. HME9302
AireDep_BF_reads_taxonomy	0.000085	1	2162713	Flavobacterium magnum
AireDep_BF_reads_taxonomy	0.000085	1	2171976	Terrimonas sp. NS-102
AireDep_BF_reads_taxonomy	0.000085	1	2172550	candidate division KSB1 bacterium
AireDep_BF_reads_taxonomy	0.000085	1	2183895	Microbacterium sp. KCTC 39802
AireDep_BF_reads_taxonomy	0.000085	1	2211119	Lujinxingia litoralis
AireDep_BF_reads_taxonomy	0.000085	1	2211146	Hymenobacter edaphi
AireDep_BF_reads_taxonomy	0.000085	1	2211644	Monosporascus sp. CRB-8-3
AireDep_BF_reads_taxonomy	0.000085	1	2212474	Kofleriaceae bacterium
AireDep_BF_reads_taxonomy	0.000085	1	2219043	Capsulimonas corticalis
AireDep_BF_reads_taxonomy	0.000085	1	2283094	uncultured Pyrinomonadaceae bacterium
AireDep_BF_reads_taxonomy	0.000085	1	2292263	Arthrobacter sp. RT-1
AireDep_BF_reads_taxonomy	0.000085	1	2302941	Marinifilum sp. JC120
AireDep_BF_reads_taxonomy	0.000085	1	2303576	Sphingomonas sp. SYSUP0001
AireDep_BF_reads_taxonomy	0.000085	1	2315330	Sphingomonas sp. HMF7854
AireDep_BF_reads_taxonomy	0.000085	1	2315424	Lysobacter sp. C8-1
AireDep_BF_reads_taxonomy	0.000085	1	2316722	Corallococcus aberystwythensis
AireDep_BF_reads_taxonomy	0.000085	1	2320269	Altererythrobacter sp. HN-Y73
AireDep_BF_reads_taxonomy	0.000085	1	2321403	Chryseolinea soli
AireDep_BF_reads_taxonomy	0.000085	1	2448030	Oceanobacillus piezotolerans
AireDep_BF_reads_taxonomy	0.000085	1	2480215	Spirulina sp. DLM2.Bin59
AireDep_BF_reads_taxonomy	0.000085	1	2482752	Hyaloscypha bicolor
AireDep_BF_reads_taxonomy	0.000085	1	2483361	Nocardia stercoris
AireDep_BF_reads_taxonomy	0.000085	1	2485000	Lutibacter sp. HS1-25
AireDep_BF_reads_taxonomy	0.000085	1	2489212	Microbacterium sp. RG1
AireDep_BF_reads_taxonomy	0.000085	1	2490863	Thermosporothrix sp. COM3
AireDep_BF_reads_taxonomy	0.000085	1	2493691	Salinicoccus cyprini
AireDep_BF_reads_taxonomy	0.000085	1	2495421	Bacillus sp. HMF5848
AireDep_BF_reads_taxonomy	0.000085	1	2496639	Azospirillum sp. L-25-5w-1
AireDep_BF_reads_taxonomy	0.000085	1	2497863	Janthinobacterium sp. 17J80-10
AireDep_BF_reads_taxonomy	0.000085	1	2498453	Geminicoccus sp. CPCC 101083
AireDep_BF_reads_taxonomy	0.000085	1	2502843	Erythrobacter sp. HKB08
AireDep_BF_reads_taxonomy	0.000085	1	2518372	Nocardioides eburneiflavus
AireDep_BF_reads_taxonomy	0.000085	1	2528023	Planctomycetes bacterium ETA_A1
AireDep_BF_reads_taxonomy	0.000085	1	2528244	Paracoccus subflavus
AireDep_BF_reads_taxonomy	0.000085	1	2530365	Actinomadura sp. 7K507
AireDep_BF_reads_taxonomy	0.000085	1	2530373	Jiangella aurantiaca
AireDep_BF_reads_taxonomy	0.000085	1	2555898	Sphingomonas parva
AireDep_BF_reads_taxonomy	0.000085	1	2559601	Luteimonas lumbrici
AireDep_BF_reads_taxonomy	0.000085	1	2562314	Mycolicibacterium sp. CR10
AireDep_BF_reads_taxonomy	0.000085	1	2562452	Lewinella litorea
AireDep_BF_reads_taxonomy	0.000085	1	2563600	Candidatus Nitrosocosmicus sp. SS
AireDep_BF_reads_taxonomy	0.000085	1	2567941	Bacillus sp. DSL-17
AireDep_BF_reads_taxonomy	0.000085	1	2569762	Nocardioides sp. GY 10127
AireDep_BF_reads_taxonomy	0.000085	1	2571161	Trinickia sp. 7GSK02
AireDep_BF_reads_taxonomy	0.000085	1	2576383	Roseovarius bejariae
AireDep_BF_reads_taxonomy	0.000085	1	2589815	Amaricoccus sp. HB172011
AireDep_BF_reads_taxonomy	0.000085	1	2590999	Glaciimonas sp. GS1
AireDep_BF_reads_taxonomy	0.000085	1	2594473	Sphingomonas sp. AE3
AireDep_BF_reads_taxonomy	0.000085	1	2601898	Noviherbaspirillum sp. UKPF54
AireDep_BF_reads_taxonomy	0.000085	1	2605430	Luteimonas sp. LNNU 24178
AireDep_BF_reads_taxonomy	0.000085	1	2607653	Chitinophaga sp. BN140078
AireDep_BF_reads_taxonomy	0.000085	1	2614691	Microbacterium sp. 3290
AireDep_BF_reads_taxonomy	0.000085	1	2653148	Luteimonas sp. 9C
AireDep_BF_reads_taxonomy	0.000085	1	2653157	Nocardioides sp. AX2bis
AireDep_BF_reads_taxonomy	0.000085	1	2653171	Sphingomonas sp. AX6
AireDep_BF_reads_taxonomy	0.000085	1	2675878	Hymenobacter sp. BRD128
AireDep_BF_reads_taxonomy	0.000085	1	2676868	Flavihumibacter sp. SB-02
AireDep_BF_reads_taxonomy	0.000085	1	2681410	Microbacterium sp. 18062
AireDep_BF_reads_taxonomy	0.000085	1	2682976	Hymenobacter sp. HMF4947
AireDep_BF_reads_taxonomy	0.000085	1	2683000	Ruegeria sp. HKCCD6604
AireDep_BF_reads_taxonomy	0.000085	1	2683268	Rhodobacteraceae bacterium H18S-6
AireDep_BF_reads_taxonomy	0.000085	1	2692800	Leptolyngbya sp. FACHB-16
AireDep_BF_reads_taxonomy	0.000085	1	2692808	Leptolyngbya sp. FACHB-36
AireDep_BF_reads_taxonomy	0.000085	1	2692828	Microcoleus sp. FACHB-84
AireDep_BF_reads_taxonomy	0.000085	1	2692868	Tolypothrix sp. FACHB-123
AireDep_BF_reads_taxonomy	0.000085	1	2692872	Trichocoleus sp. FACHB-591
AireDep_BF_reads_taxonomy	0.000085	1	2692876	Trichocoleus sp. FACHB-90
AireDep_BF_reads_taxonomy	0.000085	1	2697024	Pusillimonas sp. 7-48
AireDep_BF_reads_taxonomy	0.000085	1	2703787	Chitinophaga sp. H33E-04
AireDep_BF_reads_taxonomy	0.000085	1	2709380	Starkeya sp. ORNL1
AireDep_BF_reads_taxonomy	0.000085	1	2709663	Pyxidicoccus sp. CA032A
AireDep_BF_reads_taxonomy	0.000085	1	2711216	Paludisphaera sp. JC665
AireDep_BF_reads_taxonomy	0.000085	1	2714939	Nocardioides sp. HDW12B
AireDep_BF_reads_taxonomy	0.000085	1	2714942	Sphingomonas sp. HDW15A
AireDep_BF_reads_taxonomy	0.000085	1	2715277	Rhodobacter sp. M37P
AireDep_BF_reads_taxonomy	0.000085	1	2716339	Rhodococcus sp. HNM0563
AireDep_BF_reads_taxonomy	0.000085	1	2724939	Pseudonocardia sp. K10HN5
AireDep_BF_reads_taxonomy	0.000085	1	2724944	Arthrobacter sp. E918
AireDep_BF_reads_taxonomy	0.000085	1	2725306	Psychrobacillus sp. BL-248-WT-3
AireDep_BF_reads_taxonomy	0.000085	1	2729134	Rufibacter sp. XAAS-G3-1
AireDep_BF_reads_taxonomy	0.000085	1	2729386	Actinoplanes sp. TBRC 11911
AireDep_BF_reads_taxonomy	0.000085	1	2732593	Wolbachia endosymbiont of Ctenocephalides felis wCfeT
AireDep_BF_reads_taxonomy	0.000085	1	2736600	Nocardioides sp. zg-DK7169
AireDep_BF_reads_taxonomy	0.000085	1	2737172	Thermoleptolyngbya sp. PKUAC-SCTA183
AireDep_BF_reads_taxonomy	0.000085	1	2739058	Pedobacter sp. LMG 31463
AireDep_BF_reads_taxonomy	0.000085	1	2740529	Microvirga sp. R24
AireDep_BF_reads_taxonomy	0.000085	1	2742999	Pseudaminobacter sp. HC 19
AireDep_BF_reads_taxonomy	0.000085	1	2759945	Myroides sp. NP-2
AireDep_BF_reads_taxonomy	0.000085	1	2761047	Janibacter sp. YB324
AireDep_BF_reads_taxonomy	0.000085	1	2762214	Corynebacterium sp. Sa1YVA5
AireDep_BF_reads_taxonomy	0.000085	1	2762230	Luteimonas sp. Sa2BVA3
AireDep_BF_reads_taxonomy	0.000085	1	2762292	Undibacterium sp. CY18W
AireDep_BF_reads_taxonomy	0.000085	1	2768449	Arthrobacter sp. SLBN-83
AireDep_BF_reads_taxonomy	0.000085	1	2771354	Spirosoma sp. BT702
AireDep_BF_reads_taxonomy	0.000085	1	2775282	Sphingomonas sp. CFBP 8760
AireDep_BF_reads_taxonomy	0.015394	182	10239	Viruses
AireDep_BF_reads_taxonomy	1145678	13545	NA	cannot be assigned to a (non-viral) species
AireDep_BF_reads_taxonomy	97571617	1153559	NA	unclassified

## Sheet: WWTP
Taxonomic affiliation of reads
file	percent	reads	taxon_id	taxon_name
AireDep_B1_reads_taxonomy	1461013	158470	1785	Mycobacterium sp.
AireDep_B1_reads_taxonomy	1414565	153432	40215	Acinetobacter junii
AireDep_B1_reads_taxonomy	0.401232	43520	1288636	Ornithinimicrobium flavum
AireDep_B1_reads_taxonomy	0.389348	42231	41950	Candidatus Microthrix parvicella
AireDep_B1_reads_taxonomy	0.317953	34487	1883427	Actinobacteria bacterium
AireDep_B1_reads_taxonomy	0.169344	18368	5580	Aureobasidium pullulans
AireDep_B1_reads_taxonomy	0.156482	16973	349277	uncultured Rubrobacteraceae bacterium
AireDep_B1_reads_taxonomy	0.141547	15353	29394	Dolosigranulum pigrum
AireDep_B1_reads_taxonomy	0.141464	15344	183478	Stemphylium lycopersici
AireDep_B1_reads_taxonomy	0.138689	15043	40559	Botrytis cinerea
AireDep_B1_reads_taxonomy	0.108145	11730	5599	Alternaria alternata
AireDep_B1_reads_taxonomy	0.104872	11375	1978231	Acidobacteria bacterium
AireDep_B1_reads_taxonomy	0.102226	11088	120017	Ustilago hordei
AireDep_B1_reads_taxonomy	0.098501	10684	393310	Skermanella aerolata
AireDep_B1_reads_taxonomy	0.093956	10191	34062	Moraxella osloensis
AireDep_B1_reads_taxonomy	0.093707	10164	119927	Alternaria tenuissima
AireDep_B1_reads_taxonomy	0.091928	9971	40216	Acinetobacter radioresistens
AireDep_B1_reads_taxonomy	0.084469	9162	470	Acinetobacter baumannii
AireDep_B1_reads_taxonomy	0.083123	9016	91943	Hortaea werneckii
AireDep_B1_reads_taxonomy	0.080412	8722	2026724	Chloroflexi bacterium
AireDep_B1_reads_taxonomy	0.076088	8253	1913989	Gammaproteobacteria bacterium
AireDep_B1_reads_taxonomy	0.075664	8207	1681197	Arthrobacter sp. RIT-PI-e
AireDep_B1_reads_taxonomy	0.065422	7096	237258	Cloacibacterium normanense
AireDep_B1_reads_taxonomy	0.062029	6728	93064	Sphingomonas koreensis
AireDep_B1_reads_taxonomy	0.061586	6680	43769	Corynebacterium propinquum
AireDep_B1_reads_taxonomy	0.059180	6419	97972	Periconia macrospinosa
AireDep_B1_reads_taxonomy	0.056405	6118	298708	Sphingomonas kaistensis
AireDep_B1_reads_taxonomy	0.052136	5655	384677	Ornithinimicrobium pekingense
AireDep_B1_reads_taxonomy	0.050606	5489	706561	Hortaea thailandica
AireDep_B1_reads_taxonomy	0.048697	5282	437475	uncultured Frankineae bacterium
AireDep_B1_reads_taxonomy	0.046494	5043	29430	Acinetobacter haemolyticus
AireDep_B1_reads_taxonomy	0.044576	4835	105696	Epicoccum nigrum
AireDep_B1_reads_taxonomy	0.042465	4606	1909291	Frankiales bacterium
AireDep_B1_reads_taxonomy	0.042078	4564	1762962	Mycobacterium sp. M26
AireDep_B1_reads_taxonomy	0.041211	4470	2588938	Marmoricola caldifontis
AireDep_B1_reads_taxonomy	0.040427	4385	86259	Venturia nashicola
AireDep_B1_reads_taxonomy	0.036002	3905	1747	Cutibacterium acnes
AireDep_B1_reads_taxonomy	0.035154	3813	2675524	Mycobacterium sp. DL592
AireDep_B1_reads_taxonomy	0.033845	3671	156630	Alternaria arborescens
AireDep_B1_reads_taxonomy	0.033375	3620	1187904	Alternaria burnsii
AireDep_B1_reads_taxonomy	0.032978	3577	112498	Ramularia collo-cygni
AireDep_B1_reads_taxonomy	0.032600	3536	53485	Pyrenophora teres
AireDep_B1_reads_taxonomy	0.031217	3386	307758	Ustilago bromivora
AireDep_B1_reads_taxonomy	0.031171	3381	2080302	Acidimicrobiia bacterium
AireDep_B1_reads_taxonomy	0.031033	3366	2248773	Ornithinimicrobium cerasi
AireDep_B1_reads_taxonomy	0.030581	3317	1898978	Hymenobacter sp.
AireDep_B1_reads_taxonomy	0.030507	3309	1913988	Alphaproteobacteria bacterium
AireDep_B1_reads_taxonomy	0.029797	3232	1123067	Rubellimicrobium mesophilum
AireDep_B1_reads_taxonomy	0.029751	3227	176275	Beauveria bassiana
AireDep_B1_reads_taxonomy	0.029419	3191	136273	Kocuria polaris
AireDep_B1_reads_taxonomy	0.029180	3165	763993	Pseudokineococcus lusitanus
AireDep_B1_reads_taxonomy	0.028894	3134	562	Escherichia coli
AireDep_B1_reads_taxonomy	0.028783	3122	2653851	Rubrobacter sp. SCSIO 52909
AireDep_B1_reads_taxonomy	0.027603	2994	395010	Zasmidium cellare
AireDep_B1_reads_taxonomy	0.027188	2949	1709381	Baudoinia panamericana
AireDep_B1_reads_taxonomy	0.027161	2946	286661	Peltaster fructicola
AireDep_B1_reads_taxonomy	0.026875	2915	2594794	Hymenobacter sp. Fur1
AireDep_B1_reads_taxonomy	0.026488	2873	1678846	Alternaria sp. MG1
AireDep_B1_reads_taxonomy	0.025953	2815	1645740	uncultured Thermomicrobiales bacterium
AireDep_B1_reads_taxonomy	0.025178	2731	1869212	Chitinophagaceae bacterium
AireDep_B1_reads_taxonomy	0.025169	2730	253824	uncultured Nocardioidaceae bacterium
AireDep_B1_reads_taxonomy	0.024570	2665	1549810	Microvirga sp. BSC39
AireDep_B1_reads_taxonomy	0.024450	2652	765868	Stagonospora sp. SRC1lsM3a
AireDep_B1_reads_taxonomy	0.024441	2651	472	Acinetobacter sp.
AireDep_B1_reads_taxonomy	0.023915	2594	1921566	Nocardioides cavernae
AireDep_B1_reads_taxonomy	0.023371	2535	687525	Rubellimicrobium roseum
AireDep_B1_reads_taxonomy	0.023316	2529	76775	Malassezia restricta
AireDep_B1_reads_taxonomy	0.023298	2527	2026735	Deltaproteobacteria bacterium
AireDep_B1_reads_taxonomy	0.023178	2514	706981	Clathrospora elynae
AireDep_B1_reads_taxonomy	0.022698	2462	1871070	Oxalobacteraceae bacterium
AireDep_B1_reads_taxonomy	0.022662	2458	2736601	Nocardioides sp. zg-1230
AireDep_B1_reads_taxonomy	0.022357	2425	705562	Polychaeton citri
AireDep_B1_reads_taxonomy	0.022339	2423	2593973	Serinicoccus sp. W204
AireDep_B1_reads_taxonomy	0.021592	2342	1431246	Mycolicibacterium anyangense
AireDep_B1_reads_taxonomy	0.021564	2339	1608614	Modestobacter muralis
AireDep_B1_reads_taxonomy	0.021426	2324	5111	Claviceps purpurea
AireDep_B1_reads_taxonomy	0.021371	2318	1977087	Proteobacteria bacterium
AireDep_B1_reads_taxonomy	0.021002	2278	64363	Dothistroma septosporum
AireDep_B1_reads_taxonomy	0.020836	2260	161662	Teratosphaeria nubilosa
AireDep_B1_reads_taxonomy	0.020827	2259	2026742	Gemmatimonadetes bacterium
AireDep_B1_reads_taxonomy	0.020624	2237	2585369	Rubellimicrobium rubrum
AireDep_B1_reads_taxonomy	0.020449	2218	663609	Actinomycetospora cinnamomea
AireDep_B1_reads_taxonomy	0.020449	2218	1162706	uncultured Solirubrobacteraceae bacterium
AireDep_B1_reads_taxonomy	0.020403	2213	1854500	Roseomonas nepalensis
AireDep_B1_reads_taxonomy	0.020283	2200	546871	Friedmanniella luteola
AireDep_B1_reads_taxonomy	0.020172	2188	1827278	Aliterella atlantica
AireDep_B1_reads_taxonomy	0.020135	2184	329885	Friedmanniomyces endolithicus
AireDep_B1_reads_taxonomy	0.020025	2172	559561	Aureobasidium namibiae
AireDep_B1_reads_taxonomy	0.019979	2167	329884	Friedmanniomyces simplex
AireDep_B1_reads_taxonomy	0.019720	2139	245562	Acidomyces sp. 'richmondensis'
AireDep_B1_reads_taxonomy	0.019610	2127	2030806	Burkholderiaceae bacterium
AireDep_B1_reads_taxonomy	0.019481	2113	1398	Bacillus coagulans
AireDep_B1_reads_taxonomy	0.019481	2113	2653137	Enhydrobacter sp. 8BJ
AireDep_B1_reads_taxonomy	0.019435	2108	43	Cystobacter fuscus
AireDep_B1_reads_taxonomy	0.019269	2090	339	Xanthomonas campestris
AireDep_B1_reads_taxonomy	0.018900	2050	1793	Mycolicibacterium fallax
AireDep_B1_reads_taxonomy	0.018891	2049	1869227	bacterium
AireDep_B1_reads_taxonomy	0.018835	2043	2250576	Blastococcus sp. TF02-9
AireDep_B1_reads_taxonomy	0.018743	2033	245834	Neohortaea acidophila
AireDep_B1_reads_taxonomy	0.018725	2031	2714939	Nocardioides sp. HDW12B
AireDep_B1_reads_taxonomy	0.018623	2020	1507870	Rachicladosporium antarcticum
AireDep_B1_reads_taxonomy	0.018550	2012	2664374	Iamiaceae bacterium SCSIO 58843
AireDep_B1_reads_taxonomy	0.018374	1993	1871043	Variovorax sp.
AireDep_B1_reads_taxonomy	0.018172	1971	125288	Ornithinimicrobium humiphilum
AireDep_B1_reads_taxonomy	0.018162	1970	1469910	Ophiobolus disseminans
AireDep_B1_reads_taxonomy	0.018162	1970	2653936	Tetrasphaera sp. F2B08
AireDep_B1_reads_taxonomy	0.018024	1955	748909	Nocardioides alpinus
AireDep_B1_reads_taxonomy	0.017877	1939	1773	Mycobacterium tuberculosis
AireDep_B1_reads_taxonomy	0.017821	1933	2233999	Skermanella pratensis
AireDep_B1_reads_taxonomy	0.017655	1915	2052143	Anaerolineae bacterium
AireDep_B1_reads_taxonomy	0.017637	1913	45151	Pyrenophora tritici-repentis
AireDep_B1_reads_taxonomy	0.017323	1879	184978	Decorospora gaudefroyi
AireDep_B1_reads_taxonomy	0.017231	1869	1806508	Candidatus Promineofilum breve
AireDep_B1_reads_taxonomy	0.017231	1869	2592335	Kallotenue sp. CFH 73958
AireDep_B1_reads_taxonomy	0.017130	1858	2771357	Microvirga sp. BT688
AireDep_B1_reads_taxonomy	0.017075	1852	48	Archangium gephyra
AireDep_B1_reads_taxonomy	0.016816	1824	1764	Mycobacterium avium
AireDep_B1_reads_taxonomy	0.016807	1823	2026780	Planctomycetes bacterium
AireDep_B1_reads_taxonomy	0.016687	1810	39687	Mycolicibacterium austroafricanum
AireDep_B1_reads_taxonomy	0.016586	1799	758802	Mycolicibacterium litorale
AireDep_B1_reads_taxonomy	0.016549	1795	93612	Exserohilum turcicum
AireDep_B1_reads_taxonomy	0.016438	1783	2590013	Ornithinimicrobium sp. DSM 17687
AireDep_B1_reads_taxonomy	0.016411	1780	1550231	Blastococcus sp. DSM 44268
AireDep_B1_reads_taxonomy	0.016217	1759	50730	Ampelomyces quisqualis
AireDep_B1_reads_taxonomy	0.016079	1744	2512237	Mycolicibacterium sp. CH28
AireDep_B1_reads_taxonomy	0.016051	1741	1275	Kocuria rosea
AireDep_B1_reads_taxonomy	0.015968	1732	1168730	Nocardioides glacieisoli
AireDep_B1_reads_taxonomy	0.015913	1726	2694929	Pontibacter russatus
AireDep_B1_reads_taxonomy	0.015867	1721	77133	uncultured bacterium
AireDep_B1_reads_taxonomy	0.015802	1714	49319	Rubrobacter xylanophilus
AireDep_B1_reads_taxonomy	0.015793	1713	2740583	Flavisolibacter sp. BT320
AireDep_B1_reads_taxonomy	0.015738	1707	2692826	Microcoleus sp. FACHB-68
AireDep_B1_reads_taxonomy	0.015728	1706	407019	Sphingomonas astaxanthinifaciens
AireDep_B1_reads_taxonomy	0.015645	1697	2704465	Rhodocytophaga sp. 172606-1
AireDep_B1_reads_taxonomy	0.015618	1694	28214	Sphingomonas sp.
AireDep_B1_reads_taxonomy	0.015277	1657	1855912	Luteitalea pratensis
AireDep_B1_reads_taxonomy	0.015102	1638	2596915	Hymenobacter sp. NBH84
AireDep_B1_reads_taxonomy	0.015028	1630	40214	Acinetobacter johnsonii
AireDep_B1_reads_taxonomy	0.015009	1628	2699468	Acidovorax sp. 210-6
AireDep_B1_reads_taxonomy	0.015000	1627	1195761	Ornithinimicrobium tianjinense
AireDep_B1_reads_taxonomy	0.014982	1625	138336	Blastococcus saxobsidens
AireDep_B1_reads_taxonomy	0.014853	1611	1898103	Rhodocyclaceae bacterium
AireDep_B1_reads_taxonomy	0.014668	1591	2692825	Microcoleus sp. FACHB-672
AireDep_B1_reads_taxonomy	0.014613	1585	85929	Sphaerulina musiva
AireDep_B1_reads_taxonomy	0.014327	1554	1641811	Actinobacteria bacterium IMCC26207
AireDep_B1_reads_taxonomy	0.014281	1549	477641	Modestobacter marinus
AireDep_B1_reads_taxonomy	0.014032	1522	36809	Mycobacteroides abscessus
AireDep_B1_reads_taxonomy	0.013903	1508	2039281	Mycobacterium sp. shizuoka-1
AireDep_B1_reads_taxonomy	0.013885	1506	1898104	Bacteroidetes bacterium
AireDep_B1_reads_taxonomy	0.013811	1498	714307	Salinicoccus kekensis
AireDep_B1_reads_taxonomy	0.013709	1487	36330	Plasmodium ovale
AireDep_B1_reads_taxonomy	0.013691	1485	1285192	Janibacter cremeus
AireDep_B1_reads_taxonomy	0.013599	1475	2026729	Cytophagaceae bacterium
AireDep_B1_reads_taxonomy	0.013590	1474	394095	Pyxidicoccus fallax
AireDep_B1_reads_taxonomy	0.013590	1474	1135996	uncultured Actinomycetospora sp.
AireDep_B1_reads_taxonomy	0.013571	1472	52133	Acinetobacter venetianus
AireDep_B1_reads_taxonomy	0.013525	1467	13684	Parastagonospora nodorum
AireDep_B1_reads_taxonomy	0.013507	1465	913326	Skermanella stibiiresistens
AireDep_B1_reads_taxonomy	0.013359	1449	2034511	Mycobacterium palauense
AireDep_B1_reads_taxonomy	0.013350	1448	231269	Fusarium coffeatum
AireDep_B1_reads_taxonomy	0.013295	1442	167740	Alternaria gaisen
AireDep_B1_reads_taxonomy	0.013276	1440	61459	Coniosporium apollinis
AireDep_B1_reads_taxonomy	0.013276	1440	166793	Solirubrobacter pauli
AireDep_B1_reads_taxonomy	0.013258	1438	452982	Roseomonas aerilata
AireDep_B1_reads_taxonomy	0.013119	1423	37928	Arthrobacter crystallopoietes
AireDep_B1_reads_taxonomy	0.012981	1408	86804	Ustilago trichophora
AireDep_B1_reads_taxonomy	0.012926	1402	37921	Arthrobacter agilis
AireDep_B1_reads_taxonomy	0.012898	1399	122368	Cercospora beticola
AireDep_B1_reads_taxonomy	0.012880	1397	2026799	Verrucomicrobia bacterium
AireDep_B1_reads_taxonomy	0.012806	1389	363832	Solirubrobacter soli
AireDep_B1_reads_taxonomy	0.012741	1382	1428	Bacillus thuringiensis
AireDep_B1_reads_taxonomy	0.012714	1379	158754	uncultured Sphingomonas sp.
AireDep_B1_reads_taxonomy	0.012704	1378	1962179	Actinomycetales bacterium mxb001
AireDep_B1_reads_taxonomy	0.012686	1376	202955	Acinetobacter tjernbergiae
AireDep_B1_reads_taxonomy	0.012649	1372	2736253	Nocardioides sp. zg-1308
AireDep_B1_reads_taxonomy	0.012566	1363	45142	Cucurbitaria berberidis
AireDep_B1_reads_taxonomy	0.012382	1343	1550715	Acinetobacter sp. NBRC 110496
AireDep_B1_reads_taxonomy	0.012363	1341	543078	uncultured Rubellimicrobium sp.
AireDep_B1_reads_taxonomy	0.012354	1340	435289	Lysobacter spongiicola
AireDep_B1_reads_taxonomy	0.012234	1327	2518370	Nocardioides euryhalodurans
AireDep_B1_reads_taxonomy	0.012179	1321	1895832	Solirubrobacterales bacterium 67-14
AireDep_B1_reads_taxonomy	0.012142	1317	1891241	Betaproteobacteria bacterium
AireDep_B1_reads_taxonomy	0.012114	1314	515326	Cellulomonas aerilata
AireDep_B1_reads_taxonomy	0.011912	1292	221280	Candidatus Competibacter phosphatis
AireDep_B1_reads_taxonomy	0.011773	1277	2775282	Sphingomonas sp. CFBP 8760
AireDep_B1_reads_taxonomy	0.011736	1273	169975	uncultured Acetobacteraceae bacterium
AireDep_B1_reads_taxonomy	0.011672	1266	670291	Microvirga aerophila
AireDep_B1_reads_taxonomy	0.011644	1263	2559608	Blastococcus sp. CT_GayMR19
AireDep_B1_reads_taxonomy	0.011598	1258	2283195	Ornithinimicrobium sp. AMA3305
AireDep_B1_reads_taxonomy	0.011543	1252	1503470	cyanobacterium TDX16
AireDep_B1_reads_taxonomy	0.011487	1246	2518371	Nocardioides seonyuensis
AireDep_B1_reads_taxonomy	0.011478	1245	329	Ralstonia pickettii
AireDep_B1_reads_taxonomy	0.011423	1239	83453	Melittangium boletus
AireDep_B1_reads_taxonomy	0.011368	1233	1176130	Aulographum hederae
AireDep_B1_reads_taxonomy	0.011358	1232	442954	Knoellia aerolata
AireDep_B1_reads_taxonomy	0.011358	1232	444597	Mycolicibacterium insubricum
AireDep_B1_reads_taxonomy	0.011340	1230	91370	Pyrenophora seminiperda
AireDep_B1_reads_taxonomy	0.011285	1224	1173027	Microcoleus sp. PCC 7113
AireDep_B1_reads_taxonomy	0.011211	1216	1639882	Longimicrobium terrae
AireDep_B1_reads_taxonomy	0.011165	1211	1861	Geodermatophilus obscurus
AireDep_B1_reads_taxonomy	0.011119	1206	1176249	Kocuria dechangensis
AireDep_B1_reads_taxonomy	0.011091	1203	573	Klebsiella pneumoniae
AireDep_B1_reads_taxonomy	0.011008	1194	2694930	Pontibacter pudoricolor
AireDep_B1_reads_taxonomy	0.010980	1191	2053607	Candidatus Rokubacteria bacterium
AireDep_B1_reads_taxonomy	0.010934	1186	46634	Aureobasidium melanogenum
AireDep_B1_reads_taxonomy	0.010851	1177	45130	Bipolaris sorokiniana
AireDep_B1_reads_taxonomy	0.010842	1176	663603	Actinomycetospora succinea
AireDep_B1_reads_taxonomy	0.010833	1175	546874	Friedmanniella sagamiharensis
AireDep_B1_reads_taxonomy	0.010824	1174	1736345	Sphingomonas sp. Leaf343
AireDep_B1_reads_taxonomy	0.010658	1156	112489	Dissoconium aciculare
AireDep_B1_reads_taxonomy	0.010584	1148	715784	Nocardioides iriomotensis
AireDep_B1_reads_taxonomy	0.010556	1145	2653852	Rubrobacter sp. SCSIO 52915
AireDep_B1_reads_taxonomy	0.010529	1142	36651	Penicillium digitatum
AireDep_B1_reads_taxonomy	0.010510	1140	336989	Pontibacter roseus
AireDep_B1_reads_taxonomy	0.010446	1133	2108360	Microvirga tunisiensis
AireDep_B1_reads_taxonomy	0.010409	1129	223903	Hymenobacter norwichensis
AireDep_B1_reads_taxonomy	0.010400	1128	1904966	Ornithinimicrobium sp. CNJ-824
AireDep_B1_reads_taxonomy	0.010289	1116	310071	uncultured Acidimicrobiales bacterium
AireDep_B1_reads_taxonomy	0.010252	1112	756892	Acinetobacter indicus
AireDep_B1_reads_taxonomy	0.010243	1111	2607907	Adhaeribacter sp. DK36
AireDep_B1_reads_taxonomy	0.010224	1109	80878	Acidovorax temperans
AireDep_B1_reads_taxonomy	0.010224	1109	482564	Oscillatoria nigro-viridis
AireDep_B1_reads_taxonomy	0.010215	1108	5011	Taphrina deformans
AireDep_B1_reads_taxonomy	0.010151	1101	147560	Delphinella strobiligena
AireDep_B1_reads_taxonomy	0.009975	1082	1562124	Hymenobacter glacieicola
AireDep_B1_reads_taxonomy	0.009939	1078	1351	Enterococcus faecalis
AireDep_B1_reads_taxonomy	0.009939	1078	1298857	Solirubrobacter sp. URHD0082
AireDep_B1_reads_taxonomy	0.009883	1072	2714944	Sphingomonas sp. HDW15C
AireDep_B1_reads_taxonomy	0.009874	1071	210430	Setomelanomma holmii
AireDep_B1_reads_taxonomy	0.009865	1070	1866933	bacterium ADurb.BinA028
AireDep_B1_reads_taxonomy	0.009828	1066	1617419	Bacteroidetes bacterium OLB8
AireDep_B1_reads_taxonomy	0.009810	1064	202951	Acinetobacter bouvetii
AireDep_B1_reads_taxonomy	0.009810	1064	1974281	Rachicladosporium sp. CCFEE 5018
AireDep_B1_reads_taxonomy	0.009773	1060	1907315	Modestobacter sp. DSM 46791
AireDep_B1_reads_taxonomy	0.009763	1059	670289	Adhaeribacter aerolatus
AireDep_B1_reads_taxonomy	0.009625	1044	2518372	Nocardioides eburneiflavus
AireDep_B1_reads_taxonomy	0.009607	1042	470096	Pseudovirgaria hyperparasitica
AireDep_B1_reads_taxonomy	0.009588	1040	861299	Gemmatirosa kalamazoonesis
AireDep_B1_reads_taxonomy	0.009570	1038	1786	Mycolicibacterium sphagni
AireDep_B1_reads_taxonomy	0.009561	1037	2714943	Sphingomonas sp. HDW15B
AireDep_B1_reads_taxonomy	0.009395	1019	1077377	Plenodomus tracheiphilus
AireDep_B1_reads_taxonomy	0.009385	1018	1042127	Aureobasidium subglaciale
AireDep_B1_reads_taxonomy	0.009312	1010	1882682	Microvirga ossetica
AireDep_B1_reads_taxonomy	0.009266	1005	1792	Mycolicibacterium chitae
AireDep_B1_reads_taxonomy	0.009229	1001	2764186	Sphingomonas sp. sand1-3
AireDep_B1_reads_taxonomy	0.009219	1000	927677	Synechocystis sp. PCC 7509
AireDep_B1_reads_taxonomy	0.009201	998	1871071	Comamonadaceae bacterium
AireDep_B1_reads_taxonomy	0.009192	997	119532	Microcoleus vaginatus
AireDep_B1_reads_taxonomy	0.009183	996	1442381	Dankookia rubra
AireDep_B1_reads_taxonomy	0.009173	995	2709662	Pyxidicoccus sp. CA060A
AireDep_B1_reads_taxonomy	0.009137	991	48296	Acinetobacter pittii
AireDep_B1_reads_taxonomy	0.009137	991	2723059	Blastococcus sp. DSM 46790
AireDep_B1_reads_taxonomy	0.009127	990	2201155	Pseudonocardiales bacterium
AireDep_B1_reads_taxonomy	0.009100	987	1450171	Aaosphaeria arxii
AireDep_B1_reads_taxonomy	0.009100	987	2594265	Ornithinimicrobium sp. H23M54
AireDep_B1_reads_taxonomy	0.009072	984	2666047	Ornithinimicrobium cavernae
AireDep_B1_reads_taxonomy	0.009054	982	28901	Salmonella enterica
AireDep_B1_reads_taxonomy	0.009044	981	287	Pseudomonas aeruginosa
AireDep_B1_reads_taxonomy	0.009035	980	1736410	Arthrobacter sp. Soil782
AireDep_B1_reads_taxonomy	0.009035	980	2559609	Blastococcus sp. CT_GayMR20
AireDep_B1_reads_taxonomy	0.008980	974	29405	Microlunatus phosphovorus
AireDep_B1_reads_taxonomy	0.008952	971	542832	Peronospora effusa
AireDep_B1_reads_taxonomy	0.008943	970	912594	Mycolicibacterium iranicum
AireDep_B1_reads_taxonomy	0.008934	969	36814	Mycolicibacterium rhodesiae
AireDep_B1_reads_taxonomy	0.008934	969	690899	Lentithecium fluviatile
AireDep_B1_reads_taxonomy	0.008934	969	2653185	Moraxellaceae bacterium 17A
AireDep_B1_reads_taxonomy	0.008897	965	1280	Staphylococcus aureus
AireDep_B1_reads_taxonomy	0.008897	965	225324	Enhydrobacter aerosaccus
AireDep_B1_reads_taxonomy	0.008897	965	765867	Pyrenochaeta sp. DS3sAY3a
AireDep_B1_reads_taxonomy	0.008897	965	1564158	Geodermatophilus sabuli
AireDep_B1_reads_taxonomy	0.008869	962	1168729	Nocardioides sp. HLT2-9
AireDep_B1_reads_taxonomy	0.008823	957	39691	Mycolicibacterium moriokaense
AireDep_B1_reads_taxonomy	0.008823	957	1411316	Pedobacter sp.
AireDep_B1_reads_taxonomy	0.008768	951	46353	Agrococcus jenensis
AireDep_B1_reads_taxonomy	0.008759	950	2250581	Blastococcus sp. TBT05-19
AireDep_B1_reads_taxonomy	0.008749	949	133453	Caldilinea aerophila
AireDep_B1_reads_taxonomy	0.008629	936	83449	Cystobacter ferrugineus
AireDep_B1_reads_taxonomy	0.008620	935	1496277	Lizonia empirigonia
AireDep_B1_reads_taxonomy	0.008593	932	2023360	Rickettsiaceae bacterium
AireDep_B1_reads_taxonomy	0.008556	928	1528099	Lawsonella clevelandensis
AireDep_B1_reads_taxonomy	0.008519	924	420324	Microvirga lupini
AireDep_B1_reads_taxonomy	0.008463	918	101162	Bipolaris oryzae
AireDep_B1_reads_taxonomy	0.008463	918	131568	Kineococcus radiotolerans
AireDep_B1_reads_taxonomy	0.008436	915	1770526	Hymenobacter sp. MIMBbqt21
AireDep_B1_reads_taxonomy	0.008427	914	2736928	Mycolicibacterium sp. CECT 8761
AireDep_B1_reads_taxonomy	0.008344	905	938405	Belnapia rosea
AireDep_B1_reads_taxonomy	0.008316	902	252230	Nocardioides ganghwensis
AireDep_B1_reads_taxonomy	0.008261	896	1967498	Ilumatobacter sp.
AireDep_B1_reads_taxonomy	0.008205	890	767452	Serinicoccus chungangensis
AireDep_B1_reads_taxonomy	0.008168	886	40998	Elsinoe australis
AireDep_B1_reads_taxonomy	0.008168	886	433659	Nocardioides mesophilus
AireDep_B1_reads_taxonomy	0.008150	884	2709663	Pyxidicoccus sp. CA032A
AireDep_B1_reads_taxonomy	0.008095	878	2058780	Nocardioides flavus Wang et al. 2016
AireDep_B1_reads_taxonomy	0.008085	877	2201156	Acidimicrobiales bacterium
AireDep_B1_reads_taxonomy	0.008058	874	5044	Acremonium chrysogenum
AireDep_B1_reads_taxonomy	0.008012	869	45293	Massarina eburnea
AireDep_B1_reads_taxonomy	0.007993	867	1689449	Tessaracoccus rhinocerotis
AireDep_B1_reads_taxonomy	0.007966	864	2021370	Sphingobacteriaceae bacterium
AireDep_B1_reads_taxonomy	0.007901	857	2651161	Candidatus Contendobacter sp.
AireDep_B1_reads_taxonomy	0.007818	848	386874	Sphingomonas sediminicola
AireDep_B1_reads_taxonomy	0.007809	847	335381	uncultured Friedmanniella sp.
AireDep_B1_reads_taxonomy	0.007763	842	2107693	Chlorogloea sp. CCALA 695
AireDep_B1_reads_taxonomy	0.007717	837	357750	Cercospora berteroae
AireDep_B1_reads_taxonomy	0.007707	836	342002	Mycolicibacter arupensis
AireDep_B1_reads_taxonomy	0.007707	836	2653157	Nocardioides sp. AX2bis
AireDep_B1_reads_taxonomy	0.007698	835	1181879	Amycolatopsis jiangsuensis
AireDep_B1_reads_taxonomy	0.007671	832	225359	Erysiphe pulchra
AireDep_B1_reads_taxonomy	0.007661	831	147558	Byssothecium circinans
AireDep_B1_reads_taxonomy	0.007615	826	860221	Georgenia satyanarayanai
AireDep_B1_reads_taxonomy	0.007606	825	1736408	Nocardioides sp. Soil774
AireDep_B1_reads_taxonomy	0.007560	820	198441	uncultured Nocardioides sp.
AireDep_B1_reads_taxonomy	0.007542	818	1736356	Modestobacter sp. Leaf380
AireDep_B1_reads_taxonomy	0.007532	817	1852791	Alphaproteobacteria bacterium ADurb.Bin100
AireDep_B1_reads_taxonomy	0.007505	814	2562314	Mycolicibacterium sp. CR10
AireDep_B1_reads_taxonomy	0.007495	813	1564162	Blastococcus colisei
AireDep_B1_reads_taxonomy	0.007486	812	433648	Nocardioides sediminis
AireDep_B1_reads_taxonomy	0.007486	812	2044944	Sphingobacteriales bacterium
AireDep_B1_reads_taxonomy	0.007486	812	2491866	Paracoccus haematequi
AireDep_B1_reads_taxonomy	0.007468	810	575200	Corynebacterium maris
AireDep_B1_reads_taxonomy	0.007394	802	1688693	Arthrobacter sp. AFG7.2
AireDep_B1_reads_taxonomy	0.007394	802	1854641	Croceibacterium ferulae
AireDep_B1_reads_taxonomy	0.007348	797	110539	Mycolicibacterium vanbaalenii
AireDep_B1_reads_taxonomy	0.007348	797	1736431	Nocardioides sp. Root122
AireDep_B1_reads_taxonomy	0.007339	796	525640	Paracoccus chinensis
AireDep_B1_reads_taxonomy	0.007311	793	1497337	Acinetobacter sp. SM1B
AireDep_B1_reads_taxonomy	0.007302	792	84139	Gordonia sp.
AireDep_B1_reads_taxonomy	0.007237	785	1047171	Zymoseptoria tritici
AireDep_B1_reads_taxonomy	0.007191	780	1909295	Solirubrobacterales bacterium
AireDep_B1_reads_taxonomy	0.007191	780	2692824	Microcoleus sp. FACHB-61
AireDep_B1_reads_taxonomy	0.007099	770	2026800	Verrucomicrobiaceae bacterium
AireDep_B1_reads_taxonomy	0.007062	766	171292	uncultured Mycobacterium sp.
AireDep_B1_reads_taxonomy	0.007062	766	2763008	Nocardioides sp. zg-1228
AireDep_B1_reads_taxonomy	0.007053	765	100019	Didymella exigua
AireDep_B1_reads_taxonomy	0.006988	758	1852818	Bacteroidetes bacterium ADurb.BinA245
AireDep_B1_reads_taxonomy	0.006942	753	1909294	Rhizobiales bacterium
AireDep_B1_reads_taxonomy	0.006924	751	1572701	Salinicoccus sp. YB14-2
AireDep_B1_reads_taxonomy	0.006896	748	72558	Sporisorium reilianum
AireDep_B1_reads_taxonomy	0.006869	745	1798228	Blastococcus sp. DSM 46838
AireDep_B1_reads_taxonomy	0.006869	745	2138576	Vitiosangium sp. GDMCC 1.1324
AireDep_B1_reads_taxonomy	0.006859	744	2675880	Fusarium flagelliforme
AireDep_B1_reads_taxonomy	0.006795	737	90978	Curvularia kusanoi
AireDep_B1_reads_taxonomy	0.006786	736	2527974	Planctomycetes bacterium ElP
AireDep_B1_reads_taxonomy	0.006739	731	1872437	Alicycliphilus sp.
AireDep_B1_reads_taxonomy	0.006730	730	225453	Yaniella halotolerans
AireDep_B1_reads_taxonomy	0.006730	730	2024894	Acidimicrobiaceae bacterium
AireDep_B1_reads_taxonomy	0.006666	723	203437	uncultured Gemmatimonadetes bacterium
AireDep_B1_reads_taxonomy	0.006666	723	685502	Pseudocercospora fuligena
AireDep_B1_reads_taxonomy	0.006656	722	134533	Acinetobacter parvus
AireDep_B1_reads_taxonomy	0.006638	720	59586	Corynespora cassiicola
AireDep_B1_reads_taxonomy	0.006638	720	543356	Lysobacter bugurensis
AireDep_B1_reads_taxonomy	0.006610	717	1607949	Corticibacterium populi
AireDep_B1_reads_taxonomy	0.006610	717	2665644	Paracoccus sp. YIM 132242
AireDep_B1_reads_taxonomy	0.006601	716	75922	Mycolicibacterium tusciae
AireDep_B1_reads_taxonomy	0.006555	711	1926873	Xanthomonadaceae bacterium
AireDep_B1_reads_taxonomy	0.006555	711	2749087	Acinetobacter sp. Swhac1
AireDep_B1_reads_taxonomy	0.006518	707	273384	Brevibacterium aurantiacum
AireDep_B1_reads_taxonomy	0.006518	707	1797234	Acinetobacter sp. GWC1_38_13
AireDep_B1_reads_taxonomy	0.006518	707	2764721	Pontibacter sp. KCTC 32443
AireDep_B1_reads_taxonomy	0.006491	704	2013562	Siccirubricoccus deserti
AireDep_B1_reads_taxonomy	0.006454	700	1379909	Rufibacter sp. DG15C
AireDep_B1_reads_taxonomy	0.006444	699	388950	Pontibacter akesuensis
AireDep_B1_reads_taxonomy	0.006444	699	1920190	Archangium sp. Cb G35
AireDep_B1_reads_taxonomy	0.006435	698	1256550	uncultured bacterium A1Q1_fos_160
AireDep_B1_reads_taxonomy	0.006371	691	351215	Pseudokineococcus marinus
AireDep_B1_reads_taxonomy	0.006325	686	364039	Azohydromonas australica
AireDep_B1_reads_taxonomy	0.006325	686	497727	Candidatus Nitrososphaera gargensis
AireDep_B1_reads_taxonomy	0.006306	684	2026353	Geodermatophilus daqingensis
AireDep_B1_reads_taxonomy	0.006278	681	147645	Paracoccus yeei
AireDep_B1_reads_taxonomy	0.006269	680	2740529	Microvirga sp. R24
AireDep_B1_reads_taxonomy	0.006251	678	49012	Sporisorium scitamineum
AireDep_B1_reads_taxonomy	0.006242	677	1288	Staphylococcus xylosus
AireDep_B1_reads_taxonomy	0.006242	677	2006849	Xanthomonadales bacterium
AireDep_B1_reads_taxonomy	0.006205	673	1460663	Paraphaeosphaeria sporulosa
AireDep_B1_reads_taxonomy	0.006186	671	147497	Bimuria novae-zelandiae
AireDep_B1_reads_taxonomy	0.006177	670	2053538	Candidatus Competibacteraceae bacterium
AireDep_B1_reads_taxonomy	0.006168	669	38502	Blastococcus aggregatus
AireDep_B1_reads_taxonomy	0.006159	668	1257021	Flammeovirgaceae bacterium 311
AireDep_B1_reads_taxonomy	0.006149	667	1492898	Flavisolibacter tropicus
AireDep_B1_reads_taxonomy	0.006140	666	1873960	Pseudocercospora fijiensis
AireDep_B1_reads_taxonomy	0.006122	664	2775302	Sphingomonas sp. CFBP 13720
AireDep_B1_reads_taxonomy	0.006103	662	1955	Streptomyces cinereus
AireDep_B1_reads_taxonomy	0.006103	662	1141098	Pseudomassariella vexata
AireDep_B1_reads_taxonomy	0.006085	660	2082308	Sphaceloma murrayae
AireDep_B1_reads_taxonomy	0.006066	658	1330255	Paracoccus sp. SY
AireDep_B1_reads_taxonomy	0.006066	658	1938745	Blastococcus sp. DSM 44270
AireDep_B1_reads_taxonomy	0.006057	657	1027633	Enteractinococcus coprophilus
AireDep_B1_reads_taxonomy	0.006048	656	331657	Cryomyces minteri
AireDep_B1_reads_taxonomy	0.006048	656	2500160	Leucothrix sp. C3212
AireDep_B1_reads_taxonomy	0.006048	656	2763506	Hymenobacter sp. BT507
AireDep_B1_reads_taxonomy	0.006039	655	191495	Conexibacter woesei
AireDep_B1_reads_taxonomy	0.006002	651	2562824	Pontibacter sp. TRT317
AireDep_B1_reads_taxonomy	0.005928	643	1571833	Arthrobacter sp. MN05-02
AireDep_B1_reads_taxonomy	0.005919	642	1898956	Ottowia sp.
AireDep_B1_reads_taxonomy	0.005910	641	1881103	Geodermatophilus sp. DSM 45219
AireDep_B1_reads_taxonomy	0.005882	638	88139	Modestobacter multiseptatus
AireDep_B1_reads_taxonomy	0.005873	637	1344948	Sphingomonas aerophila
AireDep_B1_reads_taxonomy	0.005854	635	5454	Ascochyta rabiei
AireDep_B1_reads_taxonomy	0.005845	634	708132	Oligoflexus tunisiensis
AireDep_B1_reads_taxonomy	0.005827	632	145483	Frigoribacterium faeni
AireDep_B1_reads_taxonomy	0.005818	631	1534348	Mycolicibacterium sarraceniae
AireDep_B1_reads_taxonomy	0.005799	629	53388	Friedmanniella antarctica
AireDep_B1_reads_taxonomy	0.005799	629	390896	Trematosphaeria pertusa
AireDep_B1_reads_taxonomy	0.005790	628	1708541	Wallemia mellicola
AireDep_B1_reads_taxonomy	0.005781	627	43670	Cellulomonas cellasea
AireDep_B1_reads_taxonomy	0.005781	627	2563858	Microcoleus sp. IPMA8
AireDep_B1_reads_taxonomy	0.005753	624	29317	Actinomyces sp.
AireDep_B1_reads_taxonomy	0.005735	622	101689	Tetrasphaera elongata
AireDep_B1_reads_taxonomy	0.005725	621	1778	Mycobacterium gordonae
AireDep_B1_reads_taxonomy	0.005725	621	301207	Macroventuria anomochaeta
AireDep_B1_reads_taxonomy	0.005716	620	559628	Kineococcus rhizosphaerae
AireDep_B1_reads_taxonomy	0.005716	620	693023	Roseomonas pecuniae
AireDep_B1_reads_taxonomy	0.005707	619	1529066	Arthrobacter echini
AireDep_B1_reads_taxonomy	0.005707	619	1769908	Didymella heteroderae
AireDep_B1_reads_taxonomy	0.005707	619	1895795	Myxococcales bacterium 68-20
AireDep_B1_reads_taxonomy	0.005688	617	1151	Oscillatoriales cyanobacterium
AireDep_B1_reads_taxonomy	0.005670	615	1682113	Mycobacterium sp. YC-RL4
AireDep_B1_reads_taxonomy	0.005670	615	1834121	Mycobacterium sp. ACS4331
AireDep_B1_reads_taxonomy	0.005670	615	2761620	Pontibacter sp. Tf4
AireDep_B1_reads_taxonomy	0.005652	613	548649	Dothidotthia symphoricarpi
AireDep_B1_reads_taxonomy	0.005652	613	1213407	Mycobacterium sp. ENV421
AireDep_B1_reads_taxonomy	0.005624	610	1550233	Blastococcus sp. DSM 44205
AireDep_B1_reads_taxonomy	0.005615	609	467091	Ilumatobacter fluminis
AireDep_B1_reads_taxonomy	0.005569	604	1380386	Mycobacterium sp. URHB0044
AireDep_B1_reads_taxonomy	0.005569	604	1895730	Burkholderiales bacterium 68-10
AireDep_B1_reads_taxonomy	0.005522	599	1173082	Devosia submarina
AireDep_B1_reads_taxonomy	0.005522	599	1298856	Sphingomonas sp. URHD0007
AireDep_B1_reads_taxonomy	0.005513	598	1534349	Mycolicibacterium helvum
AireDep_B1_reads_taxonomy	0.005495	596	1128676	Pseudonocardia hierapolitana
AireDep_B1_reads_taxonomy	0.005476	594	1380389	Sphingomonas sp. URHD0057
AireDep_B1_reads_taxonomy	0.005458	592	85968	Mycolicibacterium brumae
AireDep_B1_reads_taxonomy	0.005449	591	1862707	Microvirga sp. KLBC 81
AireDep_B1_reads_taxonomy	0.005403	586	56	Sorangium cellulosum
AireDep_B1_reads_taxonomy	0.005393	585	1542435	Nocardioides solisilvae
AireDep_B1_reads_taxonomy	0.005384	584	673521	Blastococcus endophyticus
AireDep_B1_reads_taxonomy	0.005384	584	1470358	Candidatus Blastococcus massiliensis
AireDep_B1_reads_taxonomy	0.005375	583	185139	Rubrobacter taiwanensis
AireDep_B1_reads_taxonomy	0.005375	583	2283318	Moraxellaceae bacterium HYN0046
AireDep_B1_reads_taxonomy	0.005366	582	2583808	Aggregicoccus sp. 17bor-14
AireDep_B1_reads_taxonomy	0.005357	581	2578104	Microbacterium sp. 5K110
AireDep_B1_reads_taxonomy	0.005347	580	1569628	Jaminaea rosea
AireDep_B1_reads_taxonomy	0.005320	577	1302690	Cnuella takakiae
AireDep_B1_reads_taxonomy	0.005310	576	1682650	Microvirga pakistanensis
AireDep_B1_reads_taxonomy	0.005301	575	1891238	Burkholderiales bacterium
AireDep_B1_reads_taxonomy	0.005283	573	1270	Micrococcus luteus
AireDep_B1_reads_taxonomy	0.005283	573	1104779	Sphingomonas sp. YJ09
AireDep_B1_reads_taxonomy	0.005264	571	690887	Lophiotrema nucula
AireDep_B1_reads_taxonomy	0.005264	571	2448054	Gemmatimonadales bacterium
AireDep_B1_reads_taxonomy	0.005255	570	1298863	Marmoricola sp. URHB0036
AireDep_B1_reads_taxonomy	0.005255	570	1882752	Singulisphaera sp. GP187
AireDep_B1_reads_taxonomy	0.005246	569	2339232	Frankiales bacterium YIM 75000
AireDep_B1_reads_taxonomy	0.005237	568	1050153	Ornithinimicrobium murale
AireDep_B1_reads_taxonomy	0.005218	566	28090	Acinetobacter lwoffii
AireDep_B1_reads_taxonomy	0.005218	566	327160	Candidatus Accumulibacter phosphatis
AireDep_B1_reads_taxonomy	0.005218	566	1400979	Pontibacter diazotrophicus
AireDep_B1_reads_taxonomy	0.005209	565	1045317	Sphingomonas lutea
AireDep_B1_reads_taxonomy	0.005209	565	1736416	Nocardioides sp. Soil805
AireDep_B1_reads_taxonomy	0.005191	563	1936029	Mycobacterium sp. MS1601
AireDep_B1_reads_taxonomy	0.005181	562	2144185	Planctomonas deserti
AireDep_B1_reads_taxonomy	0.005154	559	2026795	Thaumarchaeota archaeon
AireDep_B1_reads_taxonomy	0.005135	557	1176646	Sphingomonas daechungensis
AireDep_B1_reads_taxonomy	0.005117	555	285	Comamonas testosteroni
AireDep_B1_reads_taxonomy	0.005117	555	373040	Massilia aurea
AireDep_B1_reads_taxonomy	0.005117	555	1909293	Acetobacteraceae bacterium
AireDep_B1_reads_taxonomy	0.005108	554	2609562	Kineococcus rubinsiae
AireDep_B1_reads_taxonomy	0.005089	552	1817963	Roseomonas deserti
AireDep_B1_reads_taxonomy	0.005071	550	293227	Cyphellophora europaea
AireDep_B1_reads_taxonomy	0.005071	550	372055	Lophiostoma macrostomum
AireDep_B1_reads_taxonomy	0.005052	548	1052260	Klenkia soli
AireDep_B1_reads_taxonomy	0.005052	548	1217704	Acinetobacter sp. NIPH 284
AireDep_B1_reads_taxonomy	0.005052	548	2135686	Nocardioides sp. CF479
AireDep_B1_reads_taxonomy	0.004997	542	1376	Aerococcus urinae
AireDep_B1_reads_taxonomy	0.004988	541	2052166	Candidatus Melainabacteria bacterium
AireDep_B1_reads_taxonomy	0.004960	538	45670	Salinicoccus roseus
AireDep_B1_reads_taxonomy	0.004960	538	280036	Sporisorium graminicola
AireDep_B1_reads_taxonomy	0.004951	537	28447	Clavibacter michiganensis
AireDep_B1_reads_taxonomy	0.004951	537	154117	Georgenia muralis
AireDep_B1_reads_taxonomy	0.004905	532	5022	Leptosphaeria maculans
AireDep_B1_reads_taxonomy	0.004877	529	462367	Flavisolibacter ginsengisoli
AireDep_B1_reads_taxonomy	0.004868	528	407035	Salinicoccus halodurans
AireDep_B1_reads_taxonomy	0.004868	528	475067	Mesorhizobium alhagi
AireDep_B1_reads_taxonomy	0.004868	528	2692869	Trichocoleus sp. FACHB-262
AireDep_B1_reads_taxonomy	0.004859	527	2340821	Nocardioides sp. SZ4R5S7
AireDep_B1_reads_taxonomy	0.004849	526	34059	Moraxella atlantae
AireDep_B1_reads_taxonomy	0.004849	526	681627	Micrococcus sp. TA1
AireDep_B1_reads_taxonomy	0.004831	524	2692830	Microcoleus sp. FACHB-SPT15
AireDep_B1_reads_taxonomy	0.004822	523	659824	Mycolicibacterium hippocampi
AireDep_B1_reads_taxonomy	0.004822	523	1871086	Brevundimonas sp.
AireDep_B1_reads_taxonomy	0.004813	522	40997	Elsinoe fawcettii
AireDep_B1_reads_taxonomy	0.004794	520	99480	Tetrasphaera australiensis
AireDep_B1_reads_taxonomy	0.004785	519	1708	Cellulomonas fimi
AireDep_B1_reads_taxonomy	0.004785	519	1077255	Agitococcus lubricus
AireDep_B1_reads_taxonomy	0.004766	517	536059	Arsenophonus endosymbiont of Bemisia tabaci
AireDep_B1_reads_taxonomy	0.004748	515	53437	Nocardiopsis alba
AireDep_B1_reads_taxonomy	0.004748	515	273676	Nocardioides oleivorans
AireDep_B1_reads_taxonomy	0.004748	515	1569209	Paracoccus sp. PAMC 22219
AireDep_B1_reads_taxonomy	0.004730	513	303698	Penicillium steckii
AireDep_B1_reads_taxonomy	0.004730	513	1798227	Blastococcus sp. DSM 46786
AireDep_B1_reads_taxonomy	0.004720	512	222540	Frankia sp. BMG5.11
AireDep_B1_reads_taxonomy	0.004702	510	85948	Didymosphaeria enalia
AireDep_B1_reads_taxonomy	0.004693	509	82346	Ornithinicoccus hortensis
AireDep_B1_reads_taxonomy	0.004693	509	397258	Nocardioides hwasunensis
AireDep_B1_reads_taxonomy	0.004693	509	2698458	Nibribacter sp. BT10
AireDep_B1_reads_taxonomy	0.004684	508	709509	Jeotgalicoccus coquinae
AireDep_B1_reads_taxonomy	0.004665	506	147573	Piedraia hortae
AireDep_B1_reads_taxonomy	0.004665	506	1837282	Enteractinococcus helveticum
AireDep_B1_reads_taxonomy	0.004647	504	543062	uncultured Defluviicoccus sp.
AireDep_B1_reads_taxonomy	0.004637	503	1204385	Litorilinea aerophila
AireDep_B1_reads_taxonomy	0.004628	502	186479	Kouleothrix aurantiaca
AireDep_B1_reads_taxonomy	0.004610	500	1380388	Nocardioides sp. URHA0032
AireDep_B1_reads_taxonomy	0.004610	500	2692829	Microcoleus sp. FACHB-DQ6
AireDep_B1_reads_taxonomy	0.004582	497	2774019	Nocardioides sp. MJB4
AireDep_B1_reads_taxonomy	0.004573	496	1797193	Acidobacteria bacterium RIFCSPLOWO2_12_FULL_67_14b
AireDep_B1_reads_taxonomy	0.004527	491	909625	Rubrobacter aplysinae
AireDep_B1_reads_taxonomy	0.004508	489	1938746	Blastococcus sp. DSM 44272
AireDep_B1_reads_taxonomy	0.004471	485	42256	Rubrobacter radiotolerans
AireDep_B1_reads_taxonomy	0.004471	485	2563920	bacterium M00.F.Ca.ET.230.01.1.1
AireDep_B1_reads_taxonomy	0.004444	482	1454001	Candidatus Accumulibacter sp. SK-12
AireDep_B1_reads_taxonomy	0.004444	482	2202734	Saprospiraceae bacterium
AireDep_B1_reads_taxonomy	0.004435	481	83451	Archangium violaceum
AireDep_B1_reads_taxonomy	0.004435	481	2026720	Candidatus Saccharibacteria bacterium
AireDep_B1_reads_taxonomy	0.004425	480	1545728	Mycobacterium sp. EPa45
AireDep_B1_reads_taxonomy	0.004407	478	630975	Pseudonocardia kunmingensis
AireDep_B1_reads_taxonomy	0.004407	478	2364882	Flavisolibacter sp. X7X
AireDep_B1_reads_taxonomy	0.004398	477	5016	Bipolaris maydis
AireDep_B1_reads_taxonomy	0.004370	474	1094350	Geosmithia morbida
AireDep_B1_reads_taxonomy	0.004352	472	1735685	Sphingomonas sp. Leaf20
AireDep_B1_reads_taxonomy	0.004333	470	477	Moraxella lacunata
AireDep_B1_reads_taxonomy	0.004306	467	100047	Melanomma pulvis-pyrius
AireDep_B1_reads_taxonomy	0.004306	467	135779	Cercospora zeae-maydis
AireDep_B1_reads_taxonomy	0.004296	466	1313	Streptococcus pneumoniae
AireDep_B1_reads_taxonomy	0.004296	466	429133	Modestobacter versicolor
AireDep_B1_reads_taxonomy	0.004287	465	1790	Mycobacterium asiaticum
AireDep_B1_reads_taxonomy	0.004287	465	1225564	Microvirga vignae
AireDep_B1_reads_taxonomy	0.004287	465	1672391	uncultured Chloroflexia bacterium
AireDep_B1_reads_taxonomy	0.004269	463	2072421	Rhodocyclales bacterium
AireDep_B1_reads_taxonomy	0.004259	462	27350	Puccinia striiformis
AireDep_B1_reads_taxonomy	0.004259	462	1119534	Nocardioides perillae
AireDep_B1_reads_taxonomy	0.004241	460	2026779	Planctomycetaceae bacterium
AireDep_B1_reads_taxonomy	0.004241	460	2080288	Pontibacter sp. 2b14
AireDep_B1_reads_taxonomy	0.004232	459	1755098	Brachybacterium massiliense
AireDep_B1_reads_taxonomy	0.004223	458	1791	Mycolicibacterium aurum
AireDep_B1_reads_taxonomy	0.004223	458	49897	Mycolicibacterium hodleri
AireDep_B1_reads_taxonomy	0.004223	458	2070508	Blastococcus atacamensis
AireDep_B1_reads_taxonomy	0.004213	457	1881057	Quadrisphaera sp. DSM 44207
AireDep_B1_reads_taxonomy	0.004195	455	2079199	Massilia sp. Mn16-1_5
AireDep_B1_reads_taxonomy	0.004186	454	4999	Kockovaella imperatae
AireDep_B1_reads_taxonomy	0.004176	453	2497878	Nocardioides guangzhouensis
AireDep_B1_reads_taxonomy	0.004158	451	1290	Staphylococcus hominis
AireDep_B1_reads_taxonomy	0.004158	451	2650976	Scenedesmus sp. NREL 46B-D3
AireDep_B1_reads_taxonomy	0.004149	450	1794	Mycolicibacterium gadium
AireDep_B1_reads_taxonomy	0.004149	450	1033741	Microvirga massiliensis
AireDep_B1_reads_taxonomy	0.004149	450	1400860	Candidatus Contendobacter odensis
AireDep_B1_reads_taxonomy	0.004149	450	2700082	Pontibacter sp. BT213
AireDep_B1_reads_taxonomy	0.004140	449	29408	Rhodoplanes elegans
AireDep_B1_reads_taxonomy	0.004140	449	71784	Naematelia encephala
AireDep_B1_reads_taxonomy	0.004140	449	1867256	Mycobacterium sp. QGD 101
AireDep_B1_reads_taxonomy	0.004140	449	2058893	Arthrobacter sp. DWC3
AireDep_B1_reads_taxonomy	0.004130	448	462254	Aplosporella prunicola
AireDep_B1_reads_taxonomy	0.004130	448	467094	Ilumatobacter coccineus
AireDep_B1_reads_taxonomy	0.004130	448	2044852	Hymenobacter cavernae
AireDep_B1_reads_taxonomy	0.004121	447	2482790	Thermomicrobiales bacterium
AireDep_B1_reads_taxonomy	0.004103	445	1610492	Pontibacter ummariensis
AireDep_B1_reads_taxonomy	0.004093	444	1792835	Mycolicibacter icosiumassiliensis
AireDep_B1_reads_taxonomy	0.004093	444	2498453	Geminicoccus sp. CPCC 101083
AireDep_B1_reads_taxonomy	0.004084	443	576118	Salinicoccus qingdaonensis
AireDep_B1_reads_taxonomy	0.004084	443	675864	Auraticoccus monumenti
AireDep_B1_reads_taxonomy	0.004084	443	2035835	Geodermatophilus chilensis
AireDep_B1_reads_taxonomy	0.004075	442	1758689	Serinicoccus hydrothermalis
AireDep_B1_reads_taxonomy	0.004075	442	2555898	Sphingomonas parva
AireDep_B1_reads_taxonomy	0.004066	441	682080	Polyplosphaeria fusca
AireDep_B1_reads_taxonomy	0.004057	440	864069	Microvirga lotononidis
AireDep_B1_reads_taxonomy	0.004057	440	904963	uncultured Phycisphaerae bacterium
AireDep_B1_reads_taxonomy	0.004057	440	1834438	Pedobacter quisquiliarum
AireDep_B1_reads_taxonomy	0.004047	439	2303986	Geodermatophilus sp. LHW52908
AireDep_B1_reads_taxonomy	0.004038	438	53461	Nakamurella multipartita
AireDep_B1_reads_taxonomy	0.004038	438	212602	Oidium neolycopersici
AireDep_B1_reads_taxonomy	0.004029	437	2164074	Nakamurella deserti
AireDep_B1_reads_taxonomy	0.004010	435	62708	Golovinomyces cichoracearum
AireDep_B1_reads_taxonomy	0.004010	435	147570	Myriangium duriaei
AireDep_B1_reads_taxonomy	0.004001	434	466153	Singulisphaera acidiphila
AireDep_B1_reads_taxonomy	0.004001	434	1761803	Microbacterium sp. cf046
AireDep_B1_reads_taxonomy	0.004001	434	2032623	Paracoccus salipaludis
AireDep_B1_reads_taxonomy	0.004001	434	2058892	Arthrobacter sp. B1805
AireDep_B1_reads_taxonomy	0.003992	433	152142	Mycolicibacterium holsaticum
AireDep_B1_reads_taxonomy	0.003983	432	318751	Westerdykella ornata
AireDep_B1_reads_taxonomy	0.003974	431	153730	Agrococcus baldri
AireDep_B1_reads_taxonomy	0.003974	431	1504668	Rhizodiscina lignyota
AireDep_B1_reads_taxonomy	0.003974	431	1643322	Nocardioides ungokensis
AireDep_B1_reads_taxonomy	0.003955	429	46351	Mycolicibacterium hassiacum
AireDep_B1_reads_taxonomy	0.003955	429	671622	Microbacterium yannicii
AireDep_B1_reads_taxonomy	0.003955	429	1137993	Geodermatophilus africanus
AireDep_B1_reads_taxonomy	0.003946	428	232721	Acidovorax sp. JS42
AireDep_B1_reads_taxonomy	0.003946	428	1572751	Croceibacterium mercuriale
AireDep_B1_reads_taxonomy	0.003946	428	1706839	Paracoccus gahaiensis
AireDep_B1_reads_taxonomy	0.003937	427	397278	Marmoricola aequoreus
AireDep_B1_reads_taxonomy	0.003937	427	1656898	Sphingomonas sp. ID1715
AireDep_B1_reads_taxonomy	0.003937	427	2024617	Mycolicibacterium sp. P1-5
AireDep_B1_reads_taxonomy	0.003937	427	2559606	Blastococcus sp. AZ43
AireDep_B1_reads_taxonomy	0.003928	426	1781167	Ramlibacter rhizophilus
AireDep_B1_reads_taxonomy	0.003909	424	198092	Roseomonas rosea
AireDep_B1_reads_taxonomy	0.003909	424	1485588	Crenalkalicoccus roseus
AireDep_B1_reads_taxonomy	0.003881	421	1564164	Blastococcus xanthinilyticus
AireDep_B1_reads_taxonomy	0.003872	420	348901	Cercospora zeina
AireDep_B1_reads_taxonomy	0.003872	420	2307076	Roseomonas vastitatis
AireDep_B1_reads_taxonomy	0.003863	419	402596	Nocardioides exalbidus
AireDep_B1_reads_taxonomy	0.003863	419	1048519	Viridothelium virens
AireDep_B1_reads_taxonomy	0.003863	419	1196024	Rubrivirga marina
AireDep_B1_reads_taxonomy	0.003845	417	1045009	Citricoccus sp. CH26A
AireDep_B1_reads_taxonomy	0.003845	417	2133958	Nocardioides currus
AireDep_B1_reads_taxonomy	0.003826	415	1840703	Blastococcus sp. CCUG 61487
AireDep_B1_reads_taxonomy	0.003817	414	28047	Mycolicibacterium confluentis
AireDep_B1_reads_taxonomy	0.003817	414	1904441	Rhodobacteraceae bacterium
AireDep_B1_reads_taxonomy	0.003808	413	160035	Zopfia rhizophila
AireDep_B1_reads_taxonomy	0.003808	413	258505	Mycolicibacterium fluoranthenivorans
AireDep_B1_reads_taxonomy	0.003798	412	1917218	Dechloromonas sp.
AireDep_B1_reads_taxonomy	0.003789	411	2026768	Nitrosopumilales archaeon
AireDep_B1_reads_taxonomy	0.003789	411	2058891	Arthrobacter sp. B0490
AireDep_B1_reads_taxonomy	0.003780	410	1144664	Acinetobacter sp. CIP 102129
AireDep_B1_reads_taxonomy	0.003780	410	1385715	Hymenobacter qilianensis
AireDep_B1_reads_taxonomy	0.003762	408	78410	Neonectria ditissima
AireDep_B1_reads_taxonomy	0.003762	408	291985	Erythrobacter vulgaris
AireDep_B1_reads_taxonomy	0.003762	408	467093	Ilumatobacter nonamiensis
AireDep_B1_reads_taxonomy	0.003752	407	1776741	Acinetobacter proteolyticus
AireDep_B1_reads_taxonomy	0.003743	406	217144	uncultured Blastococcus sp.
AireDep_B1_reads_taxonomy	0.003743	406	424797	Nocardioides terrigena
AireDep_B1_reads_taxonomy	0.003743	406	662880	Deinococcus humi
AireDep_B1_reads_taxonomy	0.003743	406	2171622	Blastococcus litoris
AireDep_B1_reads_taxonomy	0.003734	405	2138300	Nocardioides gansuensis
AireDep_B1_reads_taxonomy	0.003715	403	1262554	Garicola koreensis
AireDep_B1_reads_taxonomy	0.003706	402	459472	Planomicrobium glaciei
AireDep_B1_reads_taxonomy	0.003706	402	1915382	Paracoccus aerius
AireDep_B1_reads_taxonomy	0.003697	401	297	Hydrogenophilus thermoluteolus
AireDep_B1_reads_taxonomy	0.003697	401	1797110	Pontibacter sp. S10-8
AireDep_B1_reads_taxonomy	0.003679	399	1907941	Alkanindiges sp. H1
AireDep_B1_reads_taxonomy	0.003669	398	1214787	Paracoccus sediminis
AireDep_B1_reads_taxonomy	0.003669	398	2692872	Trichocoleus sp. FACHB-591
AireDep_B1_reads_taxonomy	0.003660	397	131308	Saccharata proteae
AireDep_B1_reads_taxonomy	0.003642	395	649507	Cesiribacter andamanensis
AireDep_B1_reads_taxonomy	0.003642	395	1926648	Nocardioides litoris
AireDep_B1_reads_taxonomy	0.003642	395	2602069	Serinicoccus sp. P2D13
AireDep_B1_reads_taxonomy	0.003642	395	2729387	Actinomycetospora sp. TBRC 11914
AireDep_B1_reads_taxonomy	0.003632	394	1966466	Paracoccus aeridis
AireDep_B1_reads_taxonomy	0.003632	394	2594473	Sphingomonas sp. AE3
AireDep_B1_reads_taxonomy	0.003623	393	1379270	Gemmatimonas phototrophica
AireDep_B1_reads_taxonomy	0.003623	393	1871066	Mesorhizobium sp.
AireDep_B1_reads_taxonomy	0.003623	393	2250580	Blastococcus sp. TF02A-30
AireDep_B1_reads_taxonomy	0.003623	393	2527868	Paracraurococcus sp. NE82
AireDep_B1_reads_taxonomy	0.003614	392	63383	Melanopsichium pennsylvanicum
AireDep_B1_reads_taxonomy	0.003614	392	1665626	Deinococcus budaensis
AireDep_B1_reads_taxonomy	0.003614	392	2560053	Paracoccus liaowanqingii
AireDep_B1_reads_taxonomy	0.003605	391	2303576	Sphingomonas sp. SYSUP0001
AireDep_B1_reads_taxonomy	0.003586	389	2714858	Devosia sp. H239
AireDep_B1_reads_taxonomy	0.003568	387	912552	Conexibacter arvalis
AireDep_B1_reads_taxonomy	0.003568	387	1379910	Rufibacter sp. DG31D
AireDep_B1_reads_taxonomy	0.003559	386	36811	Mycolicibacterium agri
AireDep_B1_reads_taxonomy	0.003559	386	157228	Jeotgalicoccus psychrophilus
AireDep_B1_reads_taxonomy	0.003559	386	306088	Aspergillus steynii
AireDep_B1_reads_taxonomy	0.003550	385	29409	Rhodoplanes roseus
AireDep_B1_reads_taxonomy	0.003550	385	40324	Stenotrophomonas maltophilia
AireDep_B1_reads_taxonomy	0.003550	385	2585771	Antarcticibacterium sp. PAMC 28998
AireDep_B1_reads_taxonomy	0.003531	383	1966354	Gemella sp.
AireDep_B1_reads_taxonomy	0.003522	382	2233774	Paracoccus endophyticus
AireDep_B1_reads_taxonomy	0.003513	381	53462	Mycolicibacterium mageritense
AireDep_B1_reads_taxonomy	0.003513	381	504800	Geodermatophilus ruber
AireDep_B1_reads_taxonomy	0.003513	381	1227077	Siccationidurans arizonensis
AireDep_B1_reads_taxonomy	0.003513	381	2559607	Blastococcus sp. CT_GayMR16
AireDep_B1_reads_taxonomy	0.003503	380	747304	Pseudorhodoferax aquiterrae
AireDep_B1_reads_taxonomy	0.003503	380	2306021	Serinicoccus sediminis
AireDep_B1_reads_taxonomy	0.003494	379	1268622	Acidovorax sp. MR-S7
AireDep_B1_reads_taxonomy	0.003494	379	1530123	Acinetobacter seifertii
AireDep_B1_reads_taxonomy	0.003494	379	1603295	fungal sp. No.11243
AireDep_B1_reads_taxonomy	0.003485	378	1435465	Fluviicoccus keumensis
AireDep_B1_reads_taxonomy	0.003485	378	1610493	Tessaracoccus flavus
AireDep_B1_reads_taxonomy	0.003467	376	5270	Ustilago maydis
AireDep_B1_reads_taxonomy	0.003467	376	1258888	Arthrobacter sp. Hz2
AireDep_B1_reads_taxonomy	0.003467	376	2420332	Caldilineae bacterium
AireDep_B1_reads_taxonomy	0.003457	375	108980	Acinetobacter ursingii
AireDep_B1_reads_taxonomy	0.003448	374	2691959	Nocardioides sp. YIM 123512
AireDep_B1_reads_taxonomy	0.003430	372	161879	Corynebacterium kroppenstedtii
AireDep_B1_reads_taxonomy	0.003430	372	574650	Micrococcus terreus
AireDep_B1_reads_taxonomy	0.003430	372	1795310	Paracoccus acridae
AireDep_B1_reads_taxonomy	0.003430	372	1891969	Acinetobacter sp. AR2-3
AireDep_B1_reads_taxonomy	0.003420	371	1780	Mycobacterium malmoense
AireDep_B1_reads_taxonomy	0.003420	371	100035	Massariosphaeria phaeospora
AireDep_B1_reads_taxonomy	0.003420	371	2049295	Nocardioides immobilis
AireDep_B1_reads_taxonomy	0.003411	370	306	Pseudomonas sp.
AireDep_B1_reads_taxonomy	0.003411	370	525244	Acinetobacter sp. ATCC 27244
AireDep_B1_reads_taxonomy	0.003402	369	547334	Arthrobacter pityocampae
AireDep_B1_reads_taxonomy	0.003402	369	2109322	Rhodoferax sp. OTU1
AireDep_B1_reads_taxonomy	0.003402	369	2250577	Blastococcus sp. TF02A-26
AireDep_B1_reads_taxonomy	0.003393	368	1705	Corynebacterium stationis
AireDep_B1_reads_taxonomy	0.003384	367	2751	Carnobacterium maltaromaticum
AireDep_B1_reads_taxonomy	0.003365	365	1684307	Pseudomicrostroma glucosiphilum
AireDep_B1_reads_taxonomy	0.003347	363	1772	Mycolicibacterium smegmatis
AireDep_B1_reads_taxonomy	0.003347	363	223192	Phaeoacremonium minimum
AireDep_B1_reads_taxonomy	0.003347	363	1550230	Modestobacter sp. DSM 44400
AireDep_B1_reads_taxonomy	0.003347	363	2026788	Rickettsiales bacterium
AireDep_B1_reads_taxonomy	0.003337	362	158755	uncultured Cytophagales bacterium
AireDep_B1_reads_taxonomy	0.003328	361	455074	Amniculicola lignicola
AireDep_B1_reads_taxonomy	0.003328	361	1872119	Acidobacterium sp.
AireDep_B1_reads_taxonomy	0.003319	360	332249	Truepera radiovictrix
AireDep_B1_reads_taxonomy	0.003319	360	370526	Mycolicibacterium rutilum
AireDep_B1_reads_taxonomy	0.003310	359	696763	Thermasporomyces composti
AireDep_B1_reads_taxonomy	0.003310	359	2682976	Hymenobacter sp. HMF4947
AireDep_B1_reads_taxonomy	0.003301	358	412689	Humibacillus xanthopallidus
AireDep_B1_reads_taxonomy	0.003291	357	2052146	Blastocatellia bacterium
AireDep_B1_reads_taxonomy	0.003282	356	1341166	Eremomyces bilateralis
AireDep_B1_reads_taxonomy	0.003273	355	118323	Oscillatoria acuminata
AireDep_B1_reads_taxonomy	0.003273	355	2675878	Hymenobacter sp. BRD128
AireDep_B1_reads_taxonomy	0.003264	354	1036181	Friedmanniella flava
AireDep_B1_reads_taxonomy	0.003264	354	1259133	Cellulomonas sp. HLT2-17
AireDep_B1_reads_taxonomy	0.003254	353	574789	Mytilinidion resinicola
AireDep_B1_reads_taxonomy	0.003245	352	1797	Mycolicibacterium thermoresistibile
AireDep_B1_reads_taxonomy	0.003245	352	2026763	Myxococcales bacterium
AireDep_B1_reads_taxonomy	0.003245	352	2250575	Geodermatophilus sp. TF02-6
AireDep_B1_reads_taxonomy	0.003236	351	37727	Talaromyces marneffei
AireDep_B1_reads_taxonomy	0.003236	351	2528244	Paracoccus subflavus
AireDep_B1_reads_taxonomy	0.003218	349	487514	Mycobacterium kyorinense
AireDep_B1_reads_taxonomy	0.003218	349	1650658	Actinobacteria bacterium IMCC26256
AireDep_B1_reads_taxonomy	0.003218	349	2068657	Sphingosinicella humi
AireDep_B1_reads_taxonomy	0.003218	349	2722701	Salinimicrobium sp. CDJ15-81-2
AireDep_B1_reads_taxonomy	0.003208	348	2749437	Acinetobacter sp. SwsAc4
AireDep_B1_reads_taxonomy	0.003199	347	364733	Endocarpon pusillum
AireDep_B1_reads_taxonomy	0.003199	347	2574733	Pontibacter beigongshangensis
AireDep_B1_reads_taxonomy	0.003190	346	70125	Nitrospira sp.
AireDep_B1_reads_taxonomy	0.003190	346	2078013	Microvirga calopogonii
AireDep_B1_reads_taxonomy	0.003172	344	38033	Chaetomium globosum
AireDep_B1_reads_taxonomy	0.003172	344	97096	Eutypa lata
AireDep_B1_reads_taxonomy	0.003172	344	427918	Nitriliruptor alkaliphilus
AireDep_B1_reads_taxonomy	0.003172	344	1280837	Meira miltonrushii
AireDep_B1_reads_taxonomy	0.003172	344	1736409	Nocardioides sp. Soil777
AireDep_B1_reads_taxonomy	0.003172	344	1748220	Ornithinicoccus halotolerans
AireDep_B1_reads_taxonomy	0.003162	343	29299	Nocardioides plantarum
AireDep_B1_reads_taxonomy	0.003162	343	77675	Paracraurococcus ruber
AireDep_B1_reads_taxonomy	0.003162	343	2754695	Microvirga sp. Marseille-Q2068
AireDep_B1_reads_taxonomy	0.003153	342	27344	Puccinia coronata
AireDep_B1_reads_taxonomy	0.003153	342	1048955	Tothia fuscella
AireDep_B1_reads_taxonomy	0.003153	342	1386092	Cellulomonas carbonis
AireDep_B1_reads_taxonomy	0.003153	342	1911520	Actinomycetales bacterium
AireDep_B1_reads_taxonomy	0.003144	341	158046	Phaeomoniella chlamydospora
AireDep_B1_reads_taxonomy	0.003144	341	1736259	Methylobacterium sp. Leaf113
AireDep_B1_reads_taxonomy	0.003144	341	2559610	Geodermatophilus sp. DF01_2
AireDep_B1_reads_taxonomy	0.003144	341	2736640	Pseudonocardia sp. Gen01
AireDep_B1_reads_taxonomy	0.003135	340	36813	Mycolicibacterium pulveris
AireDep_B1_reads_taxonomy	0.003135	340	1967499	Acidimicrobiales bacterium mtb01
AireDep_B1_reads_taxonomy	0.003125	339	74722	Stachybotrys chartarum
AireDep_B1_reads_taxonomy	0.003125	339	106648	Acinetobacter bereziniae
AireDep_B1_reads_taxonomy	0.003125	339	1380356	Blastococcus sp. URHD0036
AireDep_B1_reads_taxonomy	0.003125	339	1664694	Phialophora attinorum
AireDep_B1_reads_taxonomy	0.003125	339	1743262	Pseudactinotalea terrae
AireDep_B1_reads_taxonomy	0.003116	338	2015799	Hyphomicrobiaceae bacterium
AireDep_B1_reads_taxonomy	0.003116	338	2026734	Dehalococcoidia bacterium
AireDep_B1_reads_taxonomy	0.003107	337	28042	Saccharopolyspora rectivirgula
AireDep_B1_reads_taxonomy	0.003107	337	1638099	Salinarimonas sp. BN140002
AireDep_B1_reads_taxonomy	0.003098	336	384	Rhizobium leguminosarum
AireDep_B1_reads_taxonomy	0.003098	336	496014	Baekduia soli
AireDep_B1_reads_taxonomy	0.003098	336	642762	Nocardioides rubriscoriae
AireDep_B1_reads_taxonomy	0.003098	336	1166950	Candidatus Thiodictyon syntrophicum
AireDep_B1_reads_taxonomy	0.003098	336	1235591	Pseudorhodoplanes sinuspersici
AireDep_B1_reads_taxonomy	0.003098	336	2083279	Kaistia algarum
AireDep_B1_reads_taxonomy	0.003098	336	2595053	Siccirubricoccus sp. 1-3
AireDep_B1_reads_taxonomy	0.003079	334	309885	Deinococcus hopiensis
AireDep_B1_reads_taxonomy	0.003079	334	1181884	Modestobacter roseus
AireDep_B1_reads_taxonomy	0.003079	334	2212469	Calditrichaeota bacterium
AireDep_B1_reads_taxonomy	0.003070	333	162425	Aspergillus nidulans
AireDep_B1_reads_taxonomy	0.003070	333	1047168	Zymoseptoria brevis
AireDep_B1_reads_taxonomy	0.003070	333	2559612	Blastococcus sp. TF02A_35
AireDep_B1_reads_taxonomy	0.003070	333	2712223	Nocardioides sp. R-3366
AireDep_B1_reads_taxonomy	0.003061	332	215803	Enhygromyxa salina
AireDep_B1_reads_taxonomy	0.003052	331	100044	Pleomassaria siparia
AireDep_B1_reads_taxonomy	0.003052	331	212767	Mycobacterium sp. JS623
AireDep_B1_reads_taxonomy	0.003052	331	2565273	Candidatus Defluviicoccus seviourii
AireDep_B1_reads_taxonomy	0.003042	330	86796	Marmoricola aurantiacus
AireDep_B1_reads_taxonomy	0.003042	330	487316	Acinetobacter soli
AireDep_B1_reads_taxonomy	0.003042	330	1985299	Amaricoccus sp. HAR-UPW-R2A-40
AireDep_B1_reads_taxonomy	0.003033	329	45133	Lasiodiplodia theobromae
AireDep_B1_reads_taxonomy	0.003033	329	512762	Kineococcus xinjiangensis
AireDep_B1_reads_taxonomy	0.003033	329	718229	Sporormia fimetaria
AireDep_B1_reads_taxonomy	0.003033	329	2650924	Aestuariivirga litoralis
AireDep_B1_reads_taxonomy	0.003024	328	1387353	Paludisphaera borealis
AireDep_B1_reads_taxonomy	0.003024	328	2760089	Nocardioides sp. S-713
AireDep_B1_reads_taxonomy	0.003015	327	1768	Mycobacterium kansasii
AireDep_B1_reads_taxonomy	0.003015	327	638953	Georgenia soli
AireDep_B1_reads_taxonomy	0.003015	327	651661	Dyadobacter psychrophilus
AireDep_B1_reads_taxonomy	0.003015	327	1660163	Gemmatimonadetes bacterium SCN 70-22
AireDep_B1_reads_taxonomy	0.003015	327	2692820	Microcoleus sp. FACHB-1
AireDep_B1_reads_taxonomy	0.003006	326	1801	Mycolicibacterium diernhoferi
AireDep_B1_reads_taxonomy	0.003006	326	1429438	Candidatus Entotheonella factor
AireDep_B1_reads_taxonomy	0.003006	326	2743575	Acinetobacter sp. NEB 394
AireDep_B1_reads_taxonomy	0.002996	325	673940	Lindgomyces ingoldianus
AireDep_B1_reads_taxonomy	0.002996	325	1224513	Roseomonas aerophila
AireDep_B1_reads_taxonomy	0.002996	325	2563114	Hymenobacter sp. 9PBR-1
AireDep_B1_reads_taxonomy	0.002987	324	253628	Verruconis gallopava
AireDep_B1_reads_taxonomy	0.002987	324	768556	uncultured Solirubrobacterales bacterium
AireDep_B1_reads_taxonomy	0.002987	324	1093900	Phialemoniopsis curvata
AireDep_B1_reads_taxonomy	0.002987	324	1736303	Arthrobacter sp. Leaf234
AireDep_B1_reads_taxonomy	0.002987	324	2714924	Diaphorobacter sp. HDW4A
AireDep_B1_reads_taxonomy	0.002978	323	330834	Tetrasphaera jenkinsii
AireDep_B1_reads_taxonomy	0.002959	321	303	Pseudomonas putida
AireDep_B1_reads_taxonomy	0.002959	321	1860101	Candidatus Propionivibrio aalborgensis
AireDep_B1_reads_taxonomy	0.002950	320	360054	Bryobacter aggregatus
AireDep_B1_reads_taxonomy	0.002941	319	302913	Elsinoe ampelina
AireDep_B1_reads_taxonomy	0.002941	319	1652106	Candidatus Entotheonella serta
AireDep_B1_reads_taxonomy	0.002941	319	2696565	Kineococcus vitellinus
AireDep_B1_reads_taxonomy	0.002932	318	268141	Phormidesmis priestleyi
AireDep_B1_reads_taxonomy	0.002932	318	301204	Karstenula rhodostoma
AireDep_B1_reads_taxonomy	0.002923	317	343013	Acidovorax caeni
AireDep_B1_reads_taxonomy	0.002923	317	2653138	Enhydrobacter sp. AX1
AireDep_B1_reads_taxonomy	0.002923	317	2732249	Gemmatimonas sp. TET16
AireDep_B1_reads_taxonomy	0.002913	316	1005945	Nocardioides psychrotolerans
AireDep_B1_reads_taxonomy	0.002913	316	1392244	Kalmanozyma brasiliensis
AireDep_B1_reads_taxonomy	0.002913	316	1736272	Massilia sp. Leaf139
AireDep_B1_reads_taxonomy	0.002913	316	2315330	Sphingomonas sp. HMF7854
AireDep_B1_reads_taxonomy	0.002913	316	2485113	Neorhizobium sp. JUb45
AireDep_B1_reads_taxonomy	0.002913	316	2714956	Motilibacter deserti
AireDep_B1_reads_taxonomy	0.002895	314	331526	Kribbia dieselivorans
AireDep_B1_reads_taxonomy	0.002895	314	574774	Glonium stellatum
AireDep_B1_reads_taxonomy	0.002895	314	1907940	Enhydrobacter sp. H5
AireDep_B1_reads_taxonomy	0.002895	314	2697034	Rubellimicrobium sp. CFH 75288
AireDep_B1_reads_taxonomy	0.002886	313	295419	Rubellimicrobium thermophilum
AireDep_B1_reads_taxonomy	0.002886	313	663602	Actinomycetospora corticicola
AireDep_B1_reads_taxonomy	0.002886	313	1231657	Clohesyomyces aquaticus
AireDep_B1_reads_taxonomy	0.002886	313	2051957	Rubrobacter indicoceani
AireDep_B1_reads_taxonomy	0.002886	313	2494735	Cellulomonas endophytica
AireDep_B1_reads_taxonomy	0.002876	312	204072	Ramlibacter henchirensis
AireDep_B1_reads_taxonomy	0.002876	312	339268	Mycobacterium colombiense
AireDep_B1_reads_taxonomy	0.002876	312	661485	Marmoricola pocheonensis
AireDep_B1_reads_taxonomy	0.002876	312	2301244	Didymella keratinophila
AireDep_B1_reads_taxonomy	0.002876	312	2741495	Sphingomonas hominis
AireDep_B1_reads_taxonomy	0.002867	311	2358193	Mycolicibacterium sp. CECT 8783
AireDep_B1_reads_taxonomy	0.002867	311	2670337	Nocardioides speluncae
AireDep_B1_reads_taxonomy	0.002858	310	257003	Sphingomonas phyllosphaerae
AireDep_B1_reads_taxonomy	0.002858	310	1970543	Pseudomonadales bacterium 32-42-5
AireDep_B1_reads_taxonomy	0.002858	310	2692823	Microcoleus sp. FACHB-53
AireDep_B1_reads_taxonomy	0.002849	309	622637	Methylocystis sp. ATCC 49242
AireDep_B1_reads_taxonomy	0.002849	309	1776391	Romboutsia timonensis
AireDep_B1_reads_taxonomy	0.002830	307	321146	Pseudocercospora eumusae
AireDep_B1_reads_taxonomy	0.002830	307	512763	Rufibacter tibetensis
AireDep_B1_reads_taxonomy	0.002830	307	1348852	Mumia flava
AireDep_B1_reads_taxonomy	0.002830	307	2485192	Frigoribacterium sp. PhB160
AireDep_B1_reads_taxonomy	0.002821	306	1766	Mycolicibacterium fortuitum
AireDep_B1_reads_taxonomy	0.002821	306	81858	Mycolicibacterium elephantis
AireDep_B1_reads_taxonomy	0.002821	306	2714763	Akanthomyces lecanii
AireDep_B1_reads_taxonomy	0.002812	305	1258893	Arthrobacter ruber
AireDep_B1_reads_taxonomy	0.002803	304	1804	Mycolicibacterium gilvum
AireDep_B1_reads_taxonomy	0.002803	304	475069	Mesorhizobium camelthorni
AireDep_B1_reads_taxonomy	0.002803	304	1913961	Rhizobiaceae bacterium
AireDep_B1_reads_taxonomy	0.002803	304	2268757	Paracnuella aquatica
AireDep_B1_reads_taxonomy	0.002803	304	2589815	Amaricoccus sp. HB172011
AireDep_B1_reads_taxonomy	0.002794	303	400092	Pontibacter korlensis
AireDep_B1_reads_taxonomy	0.002794	303	1775951	Agromyces sp. NDB4Y10
AireDep_B1_reads_taxonomy	0.002794	303	2528023	Planctomycetes bacterium ETA_A1
AireDep_B1_reads_taxonomy	0.002784	302	29313	Mycobacterium shimoidei
AireDep_B1_reads_taxonomy	0.002784	302	1882483	Testicularia cyperi
AireDep_B1_reads_taxonomy	0.002784	302	2764187	Ramlibacter sp. USB13
AireDep_B1_reads_taxonomy	0.002775	301	2004644	Acinetobacter sp. WCHA45
AireDep_B1_reads_taxonomy	0.002775	301	2735882	Mycobacterium sp. AZCC_0083
AireDep_B1_reads_taxonomy	0.002766	300	2665648	Paracoccus sp. S-4012
AireDep_B1_reads_taxonomy	0.002757	299	59750	Mycolicibacterium wolinskyi
AireDep_B1_reads_taxonomy	0.002757	299	512402	Mycolicibacter heraklionensis
AireDep_B1_reads_taxonomy	0.002757	299	1720253	Pontibacter sp. SD6
AireDep_B1_reads_taxonomy	0.002757	299	2571030	Pontibacter sp. SGAir0037
AireDep_B1_reads_taxonomy	0.002747	298	180295	Atopostipes suicloacalis
AireDep_B1_reads_taxonomy	0.002747	298	272918	Nesterenkonia sandarakina
AireDep_B1_reads_taxonomy	0.002747	298	2607655	Adhaeribacter sp. M2
AireDep_B1_reads_taxonomy	0.002738	297	1137994	Geodermatophilus saharensis
AireDep_B1_reads_taxonomy	0.002738	297	1386098	Actinotalea ferrariae
AireDep_B1_reads_taxonomy	0.002729	296	106654	Acinetobacter nosocomialis
AireDep_B1_reads_taxonomy	0.002729	296	746128	Aspergillus fumigatus
AireDep_B1_reads_taxonomy	0.002729	296	1128670	Microvirga makkahensis
AireDep_B1_reads_taxonomy	0.002720	295	419476	Nocardioides marinisabuli
AireDep_B1_reads_taxonomy	0.002711	294	661492	Nocardioides panaciterrulae
AireDep_B1_reads_taxonomy	0.002701	293	76773	Malassezia globosa
AireDep_B1_reads_taxonomy	0.002701	293	89924	Kwoniella heveanensis
AireDep_B1_reads_taxonomy	0.002701	293	487318	Roseomonas frigidaquae
AireDep_B1_reads_taxonomy	0.002692	292	394096	Hyalangium minutum
AireDep_B1_reads_taxonomy	0.002692	292	2735554	Diaphorobacter sp. JS3050
AireDep_B1_reads_taxonomy	0.002683	291	1037680	Bacillus kyonggiensis
AireDep_B1_reads_taxonomy	0.002683	291	1286180	Mycolicibacterium sediminis
AireDep_B1_reads_taxonomy	0.002683	291	2213161	Modestobacter excelsi
AireDep_B1_reads_taxonomy	0.002674	290	92629	Metarhizium album
AireDep_B1_reads_taxonomy	0.002674	290	191863	Chthoniobacter flavus
AireDep_B1_reads_taxonomy	0.002674	290	2058896	Arthrobacter sp. SX1312
AireDep_B1_reads_taxonomy	0.002664	289	50376	Venturia effusa
AireDep_B1_reads_taxonomy	0.002664	289	622664	Ornithinibacter aureus
AireDep_B1_reads_taxonomy	0.002655	288	393283	Pestalotiopsis fici
AireDep_B1_reads_taxonomy	0.002655	288	1217826	Xylona heveae
AireDep_B1_reads_taxonomy	0.002655	288	1259555	Rufibacter glacialis
AireDep_B1_reads_taxonomy	0.002637	286	53427	Gordonia hirsuta
AireDep_B1_reads_taxonomy	0.002637	286	1545443	Belnapia sp. F-4-1
AireDep_B1_reads_taxonomy	0.002637	286	1552759	Mycobacterium grossiae
AireDep_B1_reads_taxonomy	0.002637	286	1854588	Pseudonocardia sp. MH-G8
AireDep_B1_reads_taxonomy	0.002637	286	2559611	Mycobacterium sp. PS03_16
AireDep_B1_reads_taxonomy	0.002628	285	239	Flavobacterium sp.
AireDep_B1_reads_taxonomy	0.002628	285	262668	Acinetobacter beijerinckii
AireDep_B1_reads_taxonomy	0.002628	285	941907	Sphingomonas indica
AireDep_B1_reads_taxonomy	0.002628	285	1286181	Mycolicibacterium arabiense
AireDep_B1_reads_taxonomy	0.002628	285	1834111	Mycobacterium sp. 852013-51886_SCH5428379
AireDep_B1_reads_taxonomy	0.002628	285	1871053	Phenylobacterium sp.
AireDep_B1_reads_taxonomy	0.002628	285	2099693	Mycobacterium sp. ITM-2016-00318
AireDep_B1_reads_taxonomy	0.002628	285	2292263	Arthrobacter sp. RT-1
AireDep_B1_reads_taxonomy	0.002628	285	2497754	Sphingosinicella sp. CPCC 101087
AireDep_B1_reads_taxonomy	0.002618	284	65357	Albugo candida
AireDep_B1_reads_taxonomy	0.002618	284	310453	Neofusicoccum parvum
AireDep_B1_reads_taxonomy	0.002618	284	732238	Povalibacter uvarum
AireDep_B1_reads_taxonomy	0.002609	283	305	Ralstonia solanacearum
AireDep_B1_reads_taxonomy	0.002609	283	118161	Pleurocapsa sp. PCC 7319
AireDep_B1_reads_taxonomy	0.002609	283	202956	Acinetobacter towneri
AireDep_B1_reads_taxonomy	0.002609	283	1504318	actinobacterium acAMD-2
AireDep_B1_reads_taxonomy	0.002600	282	271431	Arthrobacter castelli
AireDep_B1_reads_taxonomy	0.002600	282	560555	Mycobacterium mantenii
AireDep_B1_reads_taxonomy	0.002591	281	266	Paracoccus denitrificans
AireDep_B1_reads_taxonomy	0.002591	281	330214	Nitrospira defluvii
AireDep_B1_reads_taxonomy	0.002591	281	392409	Sphingomonas jaspsi
AireDep_B1_reads_taxonomy	0.002591	281	412439	Cellulosimicrobium terreum
AireDep_B1_reads_taxonomy	0.002591	281	875328	Mycolicibacter sinensis
AireDep_B1_reads_taxonomy	0.002591	281	1157943	Mycobacterium sp. 155
AireDep_B1_reads_taxonomy	0.002591	281	1855372	bacterium JGI 053
AireDep_B1_reads_taxonomy	0.002563	278	53458	Janibacter limosus
AireDep_B1_reads_taxonomy	0.002563	278	1137989	Geodermatophilus normandii
AireDep_B1_reads_taxonomy	0.002554	277	29539	Thermoleophilum album
AireDep_B1_reads_taxonomy	0.002554	277	37633	Kineococcus aurantiacus
AireDep_B1_reads_taxonomy	0.002554	277	1655435	Serinibacter arcticus
AireDep_B1_reads_taxonomy	0.002554	277	2558918	Nocardioides sp. SB3-45
AireDep_B1_reads_taxonomy	0.002554	277	2714109	Candidatus Frankia meridionalis
AireDep_B1_reads_taxonomy	0.002554	277	2714938	Nocardioides sp. HDW12A
AireDep_B1_reads_taxonomy	0.002545	276	365533	Belnapia moabensis
AireDep_B1_reads_taxonomy	0.002545	276	882449	Pseudonocardia cypriaca
AireDep_B1_reads_taxonomy	0.002545	276	1005944	Nocardioides szechwanensis
AireDep_B1_reads_taxonomy	0.002545	276	1898743	Curtobacterium sp. MMLR14_010
AireDep_B1_reads_taxonomy	0.002535	275	1736539	Angustibacter sp. Root456
AireDep_B1_reads_taxonomy	0.002535	275	1929291	Reyranella sp.
AireDep_B1_reads_taxonomy	0.002535	275	2762214	Corynebacterium sp. Sa1YVA5
AireDep_B1_reads_taxonomy	0.002526	274	196109	Microdochium bolleyi
AireDep_B1_reads_taxonomy	0.002526	274	578093	Lineolata rhizophorae
AireDep_B1_reads_taxonomy	0.002526	274	2478913	Marmoricola sp. 4Q3S-7
AireDep_B1_reads_taxonomy	0.002517	273	2104	Mycoplasma pneumoniae
AireDep_B1_reads_taxonomy	0.002517	273	101852	Glarea lozoyensis
AireDep_B1_reads_taxonomy	0.002517	273	313589	Janibacter sp. HTCC2649
AireDep_B1_reads_taxonomy	0.002517	273	354243	Mycolicibacter kumamotonensis
AireDep_B1_reads_taxonomy	0.002517	273	1391654	Labilithrix luteola
AireDep_B1_reads_taxonomy	0.002517	273	2315689	Sphingomonas edaphi
AireDep_B1_reads_taxonomy	0.002517	273	2588497	Noviherbaspirillum sp. 122213-3
AireDep_B1_reads_taxonomy	0.002517	273	2730925	Roseicella sp. DB1501
AireDep_B1_reads_taxonomy	0.002508	272	316	Pseudomonas stutzeri
AireDep_B1_reads_taxonomy	0.002508	272	404900	Geminicoccus roseus
AireDep_B1_reads_taxonomy	0.002508	272	1850444	Erythrobacter arachoides
AireDep_B1_reads_taxonomy	0.002508	272	2035267	Candidatus Nitrosocosmicus arcticus
AireDep_B1_reads_taxonomy	0.002498	271	5217	Tremella mesenterica
AireDep_B1_reads_taxonomy	0.002498	271	5480	Candida parapsilosis
AireDep_B1_reads_taxonomy	0.002498	271	2714942	Sphingomonas sp. HDW15A
AireDep_B1_reads_taxonomy	0.002489	270	2074	Pseudonocardia autotrophica
AireDep_B1_reads_taxonomy	0.002489	270	1249101	Mycolicibacterium celeriflavum
AireDep_B1_reads_taxonomy	0.002489	270	2570193	Dechloromonas sp. H13
AireDep_B1_reads_taxonomy	0.002489	270	2774151	Frigoriglobus tundricola
AireDep_B1_reads_taxonomy	0.002480	269	120959	Mycobacterium kubicae
AireDep_B1_reads_taxonomy	0.002480	269	420778	Diplodia seriata
AireDep_B1_reads_taxonomy	0.002480	269	1803507	Alphaproteobacteria bacterium 13_2_20CM_2_64_7
AireDep_B1_reads_taxonomy	0.002471	268	388357	Kocuria turfanensis
AireDep_B1_reads_taxonomy	0.002471	268	543023	uncultured Truepera sp.
AireDep_B1_reads_taxonomy	0.002471	268	589554	Candidatus Thiosymbion oneisti
AireDep_B1_reads_taxonomy	0.002462	267	1053134	Fusarium zealandicum
AireDep_B1_reads_taxonomy	0.002462	267	2082392	Devosia sp. CM5-1
AireDep_B1_reads_taxonomy	0.002452	266	1767	Mycobacterium intracellulare
AireDep_B1_reads_taxonomy	0.002452	266	33203	Purpureocillium lilacinum
AireDep_B1_reads_taxonomy	0.002452	266	184882	Knoellia subterranea
AireDep_B1_reads_taxonomy	0.002452	266	2044878	Methylobacterium sp. V23
AireDep_B1_reads_taxonomy	0.002452	266	2080755	Tautonia sociabilis
AireDep_B1_reads_taxonomy	0.002443	265	136370	Lasallia pustulata
AireDep_B1_reads_taxonomy	0.002443	265	703506	Patellaria atrata
AireDep_B1_reads_taxonomy	0.002434	264	1179743	Pontibacter ramchanderi
AireDep_B1_reads_taxonomy	0.002434	264	1765052	Pontibacter virosus
AireDep_B1_reads_taxonomy	0.002425	263	280754	Pochonia chlamydosporia
AireDep_B1_reads_taxonomy	0.002425	263	374514	Nocardioides marinus
AireDep_B1_reads_taxonomy	0.002425	263	634430	Sphingomonas rubra
AireDep_B1_reads_taxonomy	0.002425	263	661483	Marmoricola ginsengisoli
AireDep_B1_reads_taxonomy	0.002425	263	674703	Rhodoplanes sp. Z2-YC6860
AireDep_B1_reads_taxonomy	0.002425	263	1538656	Cellulomonas sp. APG4
AireDep_B1_reads_taxonomy	0.002416	262	91928	Exophiala spinifera
AireDep_B1_reads_taxonomy	0.002416	262	260086	Pseudonocardia ammonioxydans
AireDep_B1_reads_taxonomy	0.002416	262	665550	Dietzia alimentaria
AireDep_B1_reads_taxonomy	0.002416	262	904978	uncultured Quadrisphaera sp.
AireDep_B1_reads_taxonomy	0.002416	262	1608942	Roseomonas oryzae
AireDep_B1_reads_taxonomy	0.002416	262	1622177	Georgenia subflava
AireDep_B1_reads_taxonomy	0.002416	262	1879050	Acinetobacter wuhouensis
AireDep_B1_reads_taxonomy	0.002416	262	2250574	Blastococcus sp. TF02-8
AireDep_B1_reads_taxonomy	0.002406	261	1799	Mycolicibacterium aichiense
AireDep_B1_reads_taxonomy	0.002406	261	126673	Mycolicibacterium doricum
AireDep_B1_reads_taxonomy	0.002406	261	212765	Mycolicibacterium madagascariense
AireDep_B1_reads_taxonomy	0.002406	261	685828	Armatimonas rosea
AireDep_B1_reads_taxonomy	0.002406	261	1747766	Mycobacterium sp. NAZ190054
AireDep_B1_reads_taxonomy	0.002406	261	2651870	Deinococcus sp. SDU3-2
AireDep_B1_reads_taxonomy	0.002397	260	433660	Nocardioides halotolerans
AireDep_B1_reads_taxonomy	0.002397	260	1660156	bacterium SCN 62-11
AireDep_B1_reads_taxonomy	0.002397	260	2072420	Bradyrhizobiaceae bacterium
AireDep_B1_reads_taxonomy	0.002397	260	2315862	Paraflavitalea soli
AireDep_B1_reads_taxonomy	0.002388	259	72000	Kocuria rhizophila
AireDep_B1_reads_taxonomy	0.002388	259	415212	Janibacter corallicola
AireDep_B1_reads_taxonomy	0.002379	258	43304	Mycolicibacterium peregrinum
AireDep_B1_reads_taxonomy	0.002379	258	157592	Sterolibacterium denitrificans
AireDep_B1_reads_taxonomy	0.002379	258	317577	Deinococcus ficus
AireDep_B1_reads_taxonomy	0.002379	258	574651	Nocardioides terrae
AireDep_B1_reads_taxonomy	0.002379	258	1104780	Sphingosinicella sp. YJ22
AireDep_B1_reads_taxonomy	0.002379	258	1708790	Altererythrobacter rigui
AireDep_B1_reads_taxonomy	0.002379	258	2213158	Modestobacter altitudinis
AireDep_B1_reads_taxonomy	0.002369	257	126344	Phormidium tenue
AireDep_B1_reads_taxonomy	0.002369	257	642780	Marmoricola scoriae
AireDep_B1_reads_taxonomy	0.002369	257	1347891	Naumannella cuiyingiana
AireDep_B1_reads_taxonomy	0.002369	257	1547487	Mycobacterium sp. ELW1
AireDep_B1_reads_taxonomy	0.002360	256	1137991	Geodermatophilus siccatus
AireDep_B1_reads_taxonomy	0.002360	256	2728836	Azohydromonas sp. G-1-1-14
AireDep_B1_reads_taxonomy	0.002351	255	1784	Mycobacterium simiae
AireDep_B1_reads_taxonomy	0.002351	255	35751	Sporichthya polymorpha
AireDep_B1_reads_taxonomy	0.002351	255	242737	Mycobacterium neglectum
AireDep_B1_reads_taxonomy	0.002351	255	336292	Paracoccus tibetensis
AireDep_B1_reads_taxonomy	0.002351	255	2041189	Caldovatus sediminis
AireDep_B1_reads_taxonomy	0.002342	254	28141	Cronobacter sakazakii
AireDep_B1_reads_taxonomy	0.002342	254	327079	Pseudozyma hubeiensis
AireDep_B1_reads_taxonomy	0.002342	254	386913	Mycolicibacter senuensis
AireDep_B1_reads_taxonomy	0.002342	254	913969	Knoellia flava
AireDep_B1_reads_taxonomy	0.002342	254	2004649	Acinetobacter sp. WCHA29
AireDep_B1_reads_taxonomy	0.002342	254	2071607	Sphingomonas rhizophila
AireDep_B1_reads_taxonomy	0.002333	253	89967	Hymenobacter roseosalivarius
AireDep_B1_reads_taxonomy	0.002323	252	41	Stigmatella aurantiaca
AireDep_B1_reads_taxonomy	0.002323	252	82	Hyphomicrobium sp.
AireDep_B1_reads_taxonomy	0.002323	252	215250	Acaromyces ingoldii
AireDep_B1_reads_taxonomy	0.002323	252	1736379	Marmoricola sp. Leaf446
AireDep_B1_reads_taxonomy	0.002314	251	406548	Aquisphaera giovannonii
AireDep_B1_reads_taxonomy	0.002305	250	43669	Brachybacterium faecium
AireDep_B1_reads_taxonomy	0.002305	250	683150	Arthrobacter nitrophenolicus
AireDep_B1_reads_taxonomy	0.002305	250	1033840	Exophiala aquamarina
AireDep_B1_reads_taxonomy	0.002305	250	1429916	Afipia sp. P52-10
AireDep_B1_reads_taxonomy	0.002296	249	2021	Thermobifida fusca
AireDep_B1_reads_taxonomy	0.002296	249	201975	Planifilum fimeticola
AireDep_B1_reads_taxonomy	0.002296	249	2099683	Sphaerobacteraceae bacterium
AireDep_B1_reads_taxonomy	0.002286	248	595984	Dietzia aerolata
AireDep_B1_reads_taxonomy	0.002286	248	1960309	Klenkia marina
AireDep_B1_reads_taxonomy	0.002286	248	2073117	Anaerolineales bacterium
AireDep_B1_reads_taxonomy	0.002286	248	2080303	Candidatus Dadabacteria bacterium
AireDep_B1_reads_taxonomy	0.002286	248	2528021	Planctomycetes bacterium ETA_A8
AireDep_B1_reads_taxonomy	0.002277	247	38284	Corynebacterium accolens
AireDep_B1_reads_taxonomy	0.002277	247	113226	Pseudocercospora musae
AireDep_B1_reads_taxonomy	0.002277	247	568898	Roseomonas aestuarii
AireDep_B1_reads_taxonomy	0.002277	247	946125	Diplocarpon rosae
AireDep_B1_reads_taxonomy	0.002277	247	1078471	Serinicoccus profundi
AireDep_B1_reads_taxonomy	0.002277	247	1490482	Mycobacterium sp. SWH-M3
AireDep_B1_reads_taxonomy	0.002277	247	1871072	Nocardioidaceae bacterium
AireDep_B1_reads_taxonomy	0.002277	247	2005460	Chondrocystis sp. NIES-4102
AireDep_B1_reads_taxonomy	0.002268	246	5570	Cenococcum geophilum
AireDep_B1_reads_taxonomy	0.002268	246	2766980	Pontibacter sp. JH31
AireDep_B1_reads_taxonomy	0.002259	245	1038857	Kocuria sediminis
AireDep_B1_reads_taxonomy	0.002259	245	2230885	Roseicella frigidaeris
AireDep_B1_reads_taxonomy	0.002250	244	2696567	Kineococcus siccus
AireDep_B1_reads_taxonomy	0.002240	243	35761	Nocardioides sp.
AireDep_B1_reads_taxonomy	0.002240	243	40990	Saccharomonospora glauca
AireDep_B1_reads_taxonomy	0.002240	243	281714	Nocardioides alkalitolerans
AireDep_B1_reads_taxonomy	0.002240	243	1353260	Candidatus Nitrosocosmicus oleophilus
AireDep_B1_reads_taxonomy	0.002240	243	1504671	Delitschia confertaspora
AireDep_B1_reads_taxonomy	0.002240	243	2021391	Flavobacteriales bacterium
AireDep_B1_reads_taxonomy	0.002240	243	2040280	Marmoricola endophyticus
AireDep_B1_reads_taxonomy	0.002240	243	2775274	Sphingomonas sp. CFBP 8765
AireDep_B1_reads_taxonomy	0.002231	242	280871	Mycolicibacterium llatzerense
AireDep_B1_reads_taxonomy	0.002231	242	1428314	Novosphingobium chloroacetimidivorans
AireDep_B1_reads_taxonomy	0.002222	241	84753	Moesziomyces antarcticus
AireDep_B1_reads_taxonomy	0.002222	241	99481	Tetrasphaera japonica
AireDep_B1_reads_taxonomy	0.002222	241	614671	Sphingosinicella vermicomposti
AireDep_B1_reads_taxonomy	0.002222	241	1770194	Novosphingobium pokkalii
AireDep_B1_reads_taxonomy	0.002222	241	2099692	Mycobacterium sp. ITM-2017-0098
AireDep_B1_reads_taxonomy	0.002222	241	2484252	Myxococcaceae bacterium
AireDep_B1_reads_taxonomy	0.002213	240	682979	Microlunatus parietis
AireDep_B1_reads_taxonomy	0.002213	240	1933219	Diaphorobacter sp. LR2014-1
AireDep_B1_reads_taxonomy	0.002213	240	2268192	Chlorobi bacterium
AireDep_B1_reads_taxonomy	0.002203	239	722472	Bradyrhizobium lablabi
AireDep_B1_reads_taxonomy	0.002203	239	2030800	Elusimicrobia bacterium
AireDep_B1_reads_taxonomy	0.002203	239	2712865	Paludisphaera soli
AireDep_B1_reads_taxonomy	0.002194	238	75750	Aspergillus sydowii
AireDep_B1_reads_taxonomy	0.002194	238	549386	Microvirga guangxiensis
AireDep_B1_reads_taxonomy	0.002185	237	1710	Cellulosimicrobium cellulans
AireDep_B1_reads_taxonomy	0.002185	237	271432	Arthrobacter pigmenti
AireDep_B1_reads_taxonomy	0.002185	237	2665159	Hyphomicrobium sp. xq
AireDep_B1_reads_taxonomy	0.002176	236	210	Helicobacter pylori
AireDep_B1_reads_taxonomy	0.002176	236	882824	Knoellia locipacati
AireDep_B1_reads_taxonomy	0.002176	236	1504319	actinobacterium acAMD-5
AireDep_B1_reads_taxonomy	0.002176	236	1660349	Kocuria sp. SM24M-10
AireDep_B1_reads_taxonomy	0.002176	236	2736600	Nocardioides sp. zg-DK7169
AireDep_B1_reads_taxonomy	0.002176	236	2775309	Frigoribacterium sp. CFBP 13712
AireDep_B1_reads_taxonomy	0.002167	235	1800	Mycolicibacterium chubuense
AireDep_B1_reads_taxonomy	0.002167	235	158836	Enterobacter hormaechei
AireDep_B1_reads_taxonomy	0.002167	235	407159	Knoellia remsis
AireDep_B1_reads_taxonomy	0.002157	234	158607	Diaporthe helianthi
AireDep_B1_reads_taxonomy	0.002157	234	324058	Mycobacterium alsense
AireDep_B1_reads_taxonomy	0.002157	234	1325935	Nocardioides massiliensis
AireDep_B1_reads_taxonomy	0.002157	234	1938617	Rathayibacter sp. VKM Ac-2630
AireDep_B1_reads_taxonomy	0.002157	234	2603253	Pontibacter sp. GY10130
AireDep_B1_reads_taxonomy	0.002148	233	297536	Oryzihumus leptocrescens
AireDep_B1_reads_taxonomy	0.002148	233	2060052	Candidatus Frankia nodulisporulans
AireDep_B1_reads_taxonomy	0.002148	233	2508326	Nocardioides sp. 503
AireDep_B1_reads_taxonomy	0.002139	232	624	Shigella sonnei
AireDep_B1_reads_taxonomy	0.002139	232	1580	Lactobacillus brevis
AireDep_B1_reads_taxonomy	0.002139	232	44010	Mycobacterium conspicuum
AireDep_B1_reads_taxonomy	0.002139	232	1333667	Geodermatophilus poikilotrophus
AireDep_B1_reads_taxonomy	0.002139	232	1343891	Salinimicrobium sediminis
AireDep_B1_reads_taxonomy	0.002139	232	2682546	Hymenobacter polaris
AireDep_B1_reads_taxonomy	0.002130	231	256701	Glutamicibacter arilaitensis
AireDep_B1_reads_taxonomy	0.002130	231	446860	Kocuria flava
AireDep_B1_reads_taxonomy	0.002130	231	1736504	Mycobacterium sp. Root265
AireDep_B1_reads_taxonomy	0.002120	230	104408	Naganishia liquefaciens
AireDep_B1_reads_taxonomy	0.002120	230	335973	Arthrobacter subterraneus
AireDep_B1_reads_taxonomy	0.002120	230	2651839	Chloroflexia bacterium SDU3-3
AireDep_B1_reads_taxonomy	0.002111	229	318425	Mycolicibacterium aromaticivorans
AireDep_B1_reads_taxonomy	0.002111	229	1619898	Chlorobi bacterium OLB7
AireDep_B1_reads_taxonomy	0.002102	228	480	Moraxella catarrhalis
AireDep_B1_reads_taxonomy	0.002102	228	1759536	Friedmanniella endophytica
AireDep_B1_reads_taxonomy	0.002102	228	1850093	Hymenobacter nivis
AireDep_B1_reads_taxonomy	0.002102	228	2761101	Nocardioides sp. KIGAM211
AireDep_B1_reads_taxonomy	0.002093	227	1843	Nocardioides jensenii
AireDep_B1_reads_taxonomy	0.002093	227	59813	Mycolicibacterium novocastrense
AireDep_B1_reads_taxonomy	0.002093	227	1827501	Mesorhizobium sp. YM1C-6-2
AireDep_B1_reads_taxonomy	0.002084	226	450734	Nocardioides dokdonensis
AireDep_B1_reads_taxonomy	0.002084	226	648780	Haloactinopolyspora alba
AireDep_B1_reads_taxonomy	0.002084	226	1504320	actinobacterium acAcidi
AireDep_B1_reads_taxonomy	0.002084	226	1849735	Hymenobacter sp. UV11
AireDep_B1_reads_taxonomy	0.002074	225	2057	Sphaerobacter thermophilus
AireDep_B1_reads_taxonomy	0.002074	225	56689	Mycolicibacterium mucogenicum
AireDep_B1_reads_taxonomy	0.002074	225	533267	Actinopolymorpha alba
AireDep_B1_reads_taxonomy	0.002074	225	2058898	Arthrobacter sp. ZGTC131
AireDep_B1_reads_taxonomy	0.002065	224	332947	Hirsutella minnesotensis
AireDep_B1_reads_taxonomy	0.002065	224	1874826	Novosphingobium sp.
AireDep_B1_reads_taxonomy	0.002065	224	2562316	Massilia sp. HP4
AireDep_B1_reads_taxonomy	0.002056	223	39693	Mycolicibacterium porcinum
AireDep_B1_reads_taxonomy	0.002056	223	42353	Nitrosomonas sp.
AireDep_B1_reads_taxonomy	0.002056	223	1564159	Geodermatophilus pulveris
AireDep_B1_reads_taxonomy	0.002056	223	1834082	Mycobacterium sp. 1554424.7
AireDep_B1_reads_taxonomy	0.002056	223	2710882	Rhodobacter sp. SGA-6-6
AireDep_B1_reads_taxonomy	0.002047	222	34373	Blumeria graminis
AireDep_B1_reads_taxonomy	0.002047	222	301388	Cellulomonas bogoriensis
AireDep_B1_reads_taxonomy	0.002047	222	1970514	Gemmatimonadetes bacterium 21-71-4
AireDep_B1_reads_taxonomy	0.002047	222	2026725	Chromatiales bacterium
AireDep_B1_reads_taxonomy	0.002038	221	1304865	Cellulomonas sp. KRMCY2
AireDep_B1_reads_taxonomy	0.002038	221	1424080	Pontibacter amylolyticus
AireDep_B1_reads_taxonomy	0.002028	220	63577	Trichoderma atroviride
AireDep_B1_reads_taxonomy	0.002028	220	94132	Ramlibacter tataouinensis
AireDep_B1_reads_taxonomy	0.002028	220	1070870	Geodermatophilus nigrescens
AireDep_B1_reads_taxonomy	0.002028	220	1803475	Actinobacteria bacterium 13_1_20CM_3_68_9
AireDep_B1_reads_taxonomy	0.002028	220	2067415	Altererythrobacter sp. TH136
AireDep_B1_reads_taxonomy	0.002019	219	1192054	Paracoccus sp. 228
AireDep_B1_reads_taxonomy	0.002010	218	179636	Alicycliphilus denitrificans
AireDep_B1_reads_taxonomy	0.002010	218	1577474	Raineyella antarctica
AireDep_B1_reads_taxonomy	0.002010	218	1896164	Luteimonas sp. JM171
AireDep_B1_reads_taxonomy	0.002001	217	237611	Sphingomonas abaci
AireDep_B1_reads_taxonomy	0.002001	217	1920129	Sphingomonas sp. S-NIH.Pt15_0812
AireDep_B1_reads_taxonomy	0.002001	217	2017484	Brachybacterium vulturis
AireDep_B1_reads_taxonomy	0.001991	216	1848	Pseudonocardia thermophila
AireDep_B1_reads_taxonomy	0.001991	216	1312978	Arthrobacter sp. H41
AireDep_B1_reads_taxonomy	0.001982	215	57001	Amaricoccus macauensis
AireDep_B1_reads_taxonomy	0.001982	215	598652	Motilibacter rhizosphaerae
AireDep_B1_reads_taxonomy	0.001982	215	670293	Segetibacter aerophilus
AireDep_B1_reads_taxonomy	0.001982	215	1045774	Nocardioides lianchengensis
AireDep_B1_reads_taxonomy	0.001982	215	1300267	Streptomyces zhaozhouensis
AireDep_B1_reads_taxonomy	0.001982	215	1469144	Streptomyces thermoautotrophicus
AireDep_B1_reads_taxonomy	0.001982	215	1524924	Pseudactinotalea suaedae
AireDep_B1_reads_taxonomy	0.001982	215	1882437	Massilia sp.
AireDep_B1_reads_taxonomy	0.001982	215	2052164	Gemmataceae bacterium
AireDep_B1_reads_taxonomy	0.001982	215	2184016	Roseomonas sp. CQN31
AireDep_B1_reads_taxonomy	0.001982	215	2601062	Acinetobacter sp. YH12064
AireDep_B1_reads_taxonomy	0.001982	215	2606717	Jiella sp. R10
AireDep_B1_reads_taxonomy	0.001973	214	1231	Nitrosospira multiformis
AireDep_B1_reads_taxonomy	0.001973	214	38488	Botryotinia calthae
AireDep_B1_reads_taxonomy	0.001973	214	61598	Lamprocystis purpurea
AireDep_B1_reads_taxonomy	0.001973	214	212818	Exophiala mesophila
AireDep_B1_reads_taxonomy	0.001973	214	1670830	Egicoccus halophilus
AireDep_B1_reads_taxonomy	0.001973	214	2079200	Actinocorallia populi
AireDep_B1_reads_taxonomy	0.001973	214	2479848	Tessaracoccus antarcticus
AireDep_B1_reads_taxonomy	0.001964	213	1841860	Mycobacterium rhizamassiliense
AireDep_B1_reads_taxonomy	0.001964	213	2527975	Planctomycetes bacterium Pan216
AireDep_B1_reads_taxonomy	0.001955	212	136100	Knoellia sinensis
AireDep_B1_reads_taxonomy	0.001955	212	398037	Segetibacter koreensis
AireDep_B1_reads_taxonomy	0.001955	212	504468	Rhodovastum atsumiense
AireDep_B1_reads_taxonomy	0.001955	212	2595005	Rufibacter sp. NBS58-1
AireDep_B1_reads_taxonomy	0.001945	211	67081	Mycolicibacterium alvei
AireDep_B1_reads_taxonomy	0.001945	211	118266	Beauveria brongniartii
AireDep_B1_reads_taxonomy	0.001945	211	201973	Planifilum fulgidum
AireDep_B1_reads_taxonomy	0.001945	211	862135	Sphingomonas ginsenosidivorax
AireDep_B1_reads_taxonomy	0.001945	211	1797182	Acidobacteria bacterium RIFCSPLOWO2_02_FULL_65_29
AireDep_B1_reads_taxonomy	0.001936	210	246130	uncultured Gemmatimonadaceae bacterium
AireDep_B1_reads_taxonomy	0.001936	210	2304593	Pontibacter oryzae
AireDep_B1_reads_taxonomy	0.001936	210	2726743	Arthrobacter sp. SF27
AireDep_B1_reads_taxonomy	0.001927	209	1352	Enterococcus faecium
AireDep_B1_reads_taxonomy	0.001927	209	239984	Nocardiopsis ganjiahuensis
AireDep_B1_reads_taxonomy	0.001927	209	2212474	Kofleriaceae bacterium
AireDep_B1_reads_taxonomy	0.001918	208	1124	Chlorogloeopsis fritschii
AireDep_B1_reads_taxonomy	0.001918	208	477666	Bacteroides graminisolvens
AireDep_B1_reads_taxonomy	0.001918	208	489142	Citricoccus zhacaiensis
AireDep_B1_reads_taxonomy	0.001908	207	5116	Cryphonectria parasitica
AireDep_B1_reads_taxonomy	0.001908	207	93172	Candidatus Entotheonella palauensis
AireDep_B1_reads_taxonomy	0.001908	207	486698	Mycobacterium riyadhense
AireDep_B1_reads_taxonomy	0.001908	207	1985174	Chitinophagaceae bacterium IBVUCB2
AireDep_B1_reads_taxonomy	0.001908	207	2024612	Mycolicibacterium sp. P9-64
AireDep_B1_reads_taxonomy	0.001899	206	46188	Streptosporangium violaceochromogenes
AireDep_B1_reads_taxonomy	0.001899	206	1230389	Reyranella soli
AireDep_B1_reads_taxonomy	0.001899	206	1981512	Phytoactinopolyspora halotolerans
AireDep_B1_reads_taxonomy	0.001899	206	2086471	Adhaeribacter swui
AireDep_B1_reads_taxonomy	0.001899	206	2653855	Aquisphaera sp. JC650
AireDep_B1_reads_taxonomy	0.001899	206	2696566	Kineococcus indalonis
AireDep_B1_reads_taxonomy	0.001890	205	1496	Clostridioides difficile
AireDep_B1_reads_taxonomy	0.001890	205	1004901	Gordonia iterans
AireDep_B1_reads_taxonomy	0.001890	205	1141887	Sphingomonas lenta
AireDep_B1_reads_taxonomy	0.001881	204	103817	Janibacter terrae
AireDep_B1_reads_taxonomy	0.001881	204	2316527	Lichenibacterium ramalinae
AireDep_B1_reads_taxonomy	0.001872	203	225992	Comamonas kerstersii
AireDep_B1_reads_taxonomy	0.001872	203	407022	Olivibacter domesticus
AireDep_B1_reads_taxonomy	0.001872	203	722731	Mycobacterium shigaense
AireDep_B1_reads_taxonomy	0.001872	203	1869167	Humibacillus sp. DSM 29435
AireDep_B1_reads_taxonomy	0.001872	203	2320850	Mycolicibacterium sp.
AireDep_B1_reads_taxonomy	0.001872	203	2709383	Noviherbaspirillum sp. 17J57-3
AireDep_B1_reads_taxonomy	0.001862	202	1991	Actinomadura cremea
AireDep_B1_reads_taxonomy	0.001862	202	5025	Venturia inaequalis
AireDep_B1_reads_taxonomy	0.001862	202	1735589	Nocardioides gilvus
AireDep_B1_reads_taxonomy	0.001862	202	1776740	Acinetobacter modestus
AireDep_B1_reads_taxonomy	0.001862	202	1898112	Rhodospirillaceae bacterium
AireDep_B1_reads_taxonomy	0.001862	202	2171629	Botryobacter ruber
AireDep_B1_reads_taxonomy	0.001862	202	2172550	candidate division KSB1 bacterium
AireDep_B1_reads_taxonomy	0.001862	202	2592070	Elioraea sp. Yellowstone
AireDep_B1_reads_taxonomy	0.001853	201	440168	Pelagibacterium luteolum
AireDep_B1_reads_taxonomy	0.001853	201	1690220	Phycicoccus endophyticus
AireDep_B1_reads_taxonomy	0.001853	201	1734106	Kwoniella shandongensis
AireDep_B1_reads_taxonomy	0.001853	201	1834154	Mycobacterium sp. GA-1841
AireDep_B1_reads_taxonomy	0.001853	201	2579942	Dyadobacter flavalbus
AireDep_B1_reads_taxonomy	0.001853	201	2743470	Acidovorax sp. 16-35-5
AireDep_B1_reads_taxonomy	0.001853	201	2745197	Adhaeribacter sp. KUDC8001
AireDep_B1_reads_taxonomy	0.001844	200	197183	Alkanindiges illinoisensis
AireDep_B1_reads_taxonomy	0.001844	200	280145	Acinetobacter colistiniresistens
AireDep_B1_reads_taxonomy	0.001844	200	424800	Sphingomonas insulae
AireDep_B1_reads_taxonomy	0.001844	200	703497	Microthyrium microscopicum
AireDep_B1_reads_taxonomy	0.001844	200	882452	Williamsia limnetica
AireDep_B1_reads_taxonomy	0.001844	200	2569761	Nocardioides sp. GY 10113
AireDep_B1_reads_taxonomy	0.001835	199	1116209	Cladosporium phlei
AireDep_B1_reads_taxonomy	0.001835	199	2585212	Mumia sp. Z527
AireDep_B1_reads_taxonomy	0.001825	198	5066	Aspergillus wentii
AireDep_B1_reads_taxonomy	0.001825	198	5606	Saitoella complicata
AireDep_B1_reads_taxonomy	0.001825	198	34010	Azospirillum halopraeferens
AireDep_B1_reads_taxonomy	0.001825	198	47770	Lactobacillus crispatus
AireDep_B1_reads_taxonomy	0.001825	198	602035	Lachnellula suecica
AireDep_B1_reads_taxonomy	0.001825	198	1217705	Acinetobacter sp. ANC 3862
AireDep_B1_reads_taxonomy	0.001825	198	2587868	Mycobacterium sp. THAF192
AireDep_B1_reads_taxonomy	0.001825	198	2608996	Trebouxia sp. A1-2
AireDep_B1_reads_taxonomy	0.001816	197	52586	Erysiphe necator
AireDep_B1_reads_taxonomy	0.001816	197	1768010	Actinophytocola algeriensis
AireDep_B1_reads_taxonomy	0.001807	196	5417	Vanrija humicola
AireDep_B1_reads_taxonomy	0.001807	196	70586	Aquabacterium commune
AireDep_B1_reads_taxonomy	0.001807	196	459858	Mycobacterium noviomagense
AireDep_B1_reads_taxonomy	0.001807	196	517423	Cloacibacterium rupense
AireDep_B1_reads_taxonomy	0.001807	196	1457234	Nocardioides zeae
AireDep_B1_reads_taxonomy	0.001807	196	2043165	Candidatus Sulfopaludibacter sp. SbA4
AireDep_B1_reads_taxonomy	0.001807	196	2172019	Nocardioides pelophilus
AireDep_B1_reads_taxonomy	0.001807	196	2316528	Lichenibacterium minor
AireDep_B1_reads_taxonomy	0.001807	196	2575923	Brevibacterium sp. CS2
AireDep_B1_reads_taxonomy	0.001807	196	2681311	Roseimaritima sp. JC640
AireDep_B1_reads_taxonomy	0.001798	195	1774	Mycobacteroides chelonae
AireDep_B1_reads_taxonomy	0.001798	195	154654	Mycobacterium montefiorense
AireDep_B1_reads_taxonomy	0.001798	195	323545	Xylaria multiplex
AireDep_B1_reads_taxonomy	0.001798	195	1255669	Brevibacterium sp. Mu109
AireDep_B1_reads_taxonomy	0.001798	195	2058175	Antarcticibacterium flavum
AireDep_B1_reads_taxonomy	0.001798	195	2099694	Mycobacterium sp. ITM-2016-00317
AireDep_B1_reads_taxonomy	0.001798	195	2759167	Brachybacterium sp. Z12
AireDep_B1_reads_taxonomy	0.001789	194	47229	Massilia timonae
AireDep_B1_reads_taxonomy	0.001789	194	56484	Protomyces lactucaedebilis
AireDep_B1_reads_taxonomy	0.001789	194	153971	Mycobacterium palustre
AireDep_B1_reads_taxonomy	0.001789	194	219314	Aeromicrobium marinum
AireDep_B1_reads_taxonomy	0.001789	194	349522	Nocardioides kongjuensis
AireDep_B1_reads_taxonomy	0.001789	194	402297	Nocardioides daphniae
AireDep_B1_reads_taxonomy	0.001789	194	1834073	Mycobacterium sp. 1245111.1
AireDep_B1_reads_taxonomy	0.001789	194	2135746	Mycobacterium sp. YR708
AireDep_B1_reads_taxonomy	0.001789	194	2201891	Nocardioides silvaticus
AireDep_B1_reads_taxonomy	0.001789	194	2496640	Roseococcus sp. SYP-B2431
AireDep_B1_reads_taxonomy	0.001779	193	746033	Piscicoccus intestinalis
AireDep_B1_reads_taxonomy	0.001779	193	1908690	Fimbriiglobus ruber
AireDep_B1_reads_taxonomy	0.001779	193	2026781	Candidatus Poribacteria bacterium
AireDep_B1_reads_taxonomy	0.001770	192	39695	Mycolicibacterium tokaiense
AireDep_B1_reads_taxonomy	0.001770	192	478748	uncultured Sphingosinicella sp.
AireDep_B1_reads_taxonomy	0.001770	192	1036020	Nocardioides soli
AireDep_B1_reads_taxonomy	0.001770	192	1609977	Sphingomonas hengshuiensis
AireDep_B1_reads_taxonomy	0.001770	192	2035435	bacterium HR40
AireDep_B1_reads_taxonomy	0.001770	192	2133947	Bradyrhizobium sp. MOS002
AireDep_B1_reads_taxonomy	0.001770	192	2651171	Thermoanaerobaculia bacterium
AireDep_B1_reads_taxonomy	0.001761	191	1076	Rhodopseudomonas palustris
AireDep_B1_reads_taxonomy	0.001761	191	74313	Brevundimonas subvibrioides
AireDep_B1_reads_taxonomy	0.001761	191	156981	Cellulomonas hominis
AireDep_B1_reads_taxonomy	0.001761	191	640205	Pseudomonas seleniipraecipitans
AireDep_B1_reads_taxonomy	0.001761	191	1736478	Microbacterium sp. Root166
AireDep_B1_reads_taxonomy	0.001752	190	35725	Macrophomina phaseolina
AireDep_B1_reads_taxonomy	0.001752	190	51019	Aspergillus heteromorphus
AireDep_B1_reads_taxonomy	0.001752	190	634462	Nocardioides daedukensis
AireDep_B1_reads_taxonomy	0.001752	190	885042	Williamsia phyllosphaerae
AireDep_B1_reads_taxonomy	0.001752	190	2080419	Deinococcus sp. NW-56
AireDep_B1_reads_taxonomy	0.001752	190	2268447	Desertihabitans brevis
AireDep_B1_reads_taxonomy	0.001752	190	2692827	Microcoleus sp. FACHB-831
AireDep_B1_reads_taxonomy	0.001742	189	262209	Janibacter melonis
AireDep_B1_reads_taxonomy	0.001742	189	390269	Labedella gwakjiensis
AireDep_B1_reads_taxonomy	0.001742	189	1452450	Roseomonas alkaliterrae
AireDep_B1_reads_taxonomy	0.001742	189	1837344	Brevilactibacter sinopodophylli
AireDep_B1_reads_taxonomy	0.001742	189	2081523	Acidobacteriia bacterium
AireDep_B1_reads_taxonomy	0.001733	188	1781	Mycobacterium marinum
AireDep_B1_reads_taxonomy	0.001733	188	1288362	Actinoplanes sp. ATCC 53533
AireDep_B1_reads_taxonomy	0.001733	188	1437360	Bradyrhizobium erythrophlei
AireDep_B1_reads_taxonomy	0.001733	188	1982319	Opitutae bacterium Tous-C1TDCM
AireDep_B1_reads_taxonomy	0.001733	188	2021380	Propionibacteriaceae bacterium
AireDep_B1_reads_taxonomy	0.001733	188	2711216	Paludisphaera sp. JC665
AireDep_B1_reads_taxonomy	0.001733	188	2731692	Actinomadura sp. HBU206391
AireDep_B1_reads_taxonomy	0.001724	187	217168	Microvirga flocculans
AireDep_B1_reads_taxonomy	0.001724	187	1411120	Hymenobacter mucosus
AireDep_B1_reads_taxonomy	0.001724	187	1739690	Altererythrobacter soli
AireDep_B1_reads_taxonomy	0.001724	187	2495881	Georgenia sp. SYP-B2076
AireDep_B1_reads_taxonomy	0.001715	186	1868	Actinoplanes digitatis
AireDep_B1_reads_taxonomy	0.001715	186	318424	Mycolicibacterium rufum
AireDep_B1_reads_taxonomy	0.001715	186	907463	Longimycelium tulufanense
AireDep_B1_reads_taxonomy	0.001715	186	2692871	Trichocoleus sp. FACHB-46
AireDep_B1_reads_taxonomy	0.001715	186	2755356	Nocardioides sp. 1.0914
AireDep_B1_reads_taxonomy	0.001706	185	376	Bradyrhizobium sp.
AireDep_B1_reads_taxonomy	0.001706	185	40296	Penicillium italicum
AireDep_B1_reads_taxonomy	0.001706	185	215243	Exophiala oligosperma
AireDep_B1_reads_taxonomy	0.001706	185	348582	Propionicicella superfundia
AireDep_B1_reads_taxonomy	0.001706	185	2026728	Crocinitomicaceae bacterium
AireDep_B1_reads_taxonomy	0.001706	185	2058291	Janibacter massiliensis
AireDep_B1_reads_taxonomy	0.001706	185	2653158	Novosphingobium sp. 9U
AireDep_B1_reads_taxonomy	0.001696	184	37919	Rhodococcus opacus
AireDep_B1_reads_taxonomy	0.001696	184	53356	Terracoccus luteus
AireDep_B1_reads_taxonomy	0.001696	184	70996	Herpetosiphon geysericola
AireDep_B1_reads_taxonomy	0.001696	184	152794	Corynebacterium efficiens
AireDep_B1_reads_taxonomy	0.001696	184	573508	Aspergillus cristatus
AireDep_B1_reads_taxonomy	0.001696	184	1076125	Phytohabitans rumicis
AireDep_B1_reads_taxonomy	0.001696	184	1380392	Nocardioides sp. URHA0020
AireDep_B1_reads_taxonomy	0.001696	184	1550242	Geodermatophilus sp. DSM 44511
AireDep_B1_reads_taxonomy	0.001696	184	2136182	Acinetobacter cumulans
AireDep_B1_reads_taxonomy	0.001696	184	2483799	Georgenia faecalis
AireDep_B1_reads_taxonomy	0.001696	184	2719616	Hymenobacter sp. 1B
AireDep_B1_reads_taxonomy	0.001687	183	424902	Thiohalocapsa marina
AireDep_B1_reads_taxonomy	0.001687	183	522487	Deinococcus aerolatus
AireDep_B1_reads_taxonomy	0.001687	183	1016849	Exophiala sideris
AireDep_B1_reads_taxonomy	0.001687	183	1736393	Janibacter sp. Soil728
AireDep_B1_reads_taxonomy	0.001687	183	1912961	Actinophytocola xanthii
AireDep_B1_reads_taxonomy	0.001687	183	2053492	Candidatus Accumulibacter sp.
AireDep_B1_reads_taxonomy	0.001678	182	5507	Fusarium oxysporum
AireDep_B1_reads_taxonomy	0.001678	182	134601	Mycolicibacterium goodii
AireDep_B1_reads_taxonomy	0.001678	182	402650	Actinomycetospora chiangmaiensis
AireDep_B1_reads_taxonomy	0.001678	182	630973	Pseudonocardia bannensis
AireDep_B1_reads_taxonomy	0.001678	182	1736394	Knoellia sp. Soil729
AireDep_B1_reads_taxonomy	0.001678	182	1841862	Agrococcus sp. Marseille-P2731
AireDep_B1_reads_taxonomy	0.001678	182	1895814	Rhizobiales bacterium 64-17
AireDep_B1_reads_taxonomy	0.001678	182	2594790	Lacisediminihabitans profunda
AireDep_B1_reads_taxonomy	0.001678	182	2768460	Lysinimonas sp. SLBN-160
AireDep_B1_reads_taxonomy	0.001669	181	259945	uncultured Microcoleus sp.
AireDep_B1_reads_taxonomy	0.001669	181	1144663	Acinetobacter sp. CIP 102082
AireDep_B1_reads_taxonomy	0.001669	181	1716077	Microlunatus endophyticus
AireDep_B1_reads_taxonomy	0.001669	181	1816182	Streptosporangium becharense
AireDep_B1_reads_taxonomy	0.001669	181	2024613	Mycolicibacterium sp. P9-22
AireDep_B1_reads_taxonomy	0.001669	181	2026887	Nitrospirae bacterium
AireDep_B1_reads_taxonomy	0.001669	181	2116704	Sphingosinicella sp. GL-C-18
AireDep_B1_reads_taxonomy	0.001660	180	39688	Mycolicibacterium duvalii
AireDep_B1_reads_taxonomy	0.001660	180	73141	Thiocystis violascens
AireDep_B1_reads_taxonomy	0.001660	180	1137988	Geodermatophilus tzadiensis
AireDep_B1_reads_taxonomy	0.001660	180	1141890	Sphingomonas guangdongensis
AireDep_B1_reads_taxonomy	0.001660	180	2563600	Candidatus Nitrosocosmicus sp. SS
AireDep_B1_reads_taxonomy	0.001660	180	2762216	Planococcus sp. Sa1BUA13
AireDep_B1_reads_taxonomy	0.001660	180	2762756	Rufibacter sp. H-1
AireDep_B1_reads_taxonomy	0.001650	179	56438	Couchioplanes caeruleus
AireDep_B1_reads_taxonomy	0.001650	179	648755	Pseudonocardia eucalypti
AireDep_B1_reads_taxonomy	0.001650	179	1904967	Pseudonocardia sp. CNS-004
AireDep_B1_reads_taxonomy	0.001650	179	2004951	Cordyceps sp. RAO-2017
AireDep_B1_reads_taxonomy	0.001650	179	2527983	Planctomycetes bacterium Pan44
AireDep_B1_reads_taxonomy	0.001641	178	354080	Cudoniella acicularis
AireDep_B1_reads_taxonomy	0.001641	178	708187	Colletotrichum chlorophyti
AireDep_B1_reads_taxonomy	0.001641	178	1978229	Beijerinckiaceae bacterium
AireDep_B1_reads_taxonomy	0.001641	178	2059302	Chryseolinea flava
AireDep_B1_reads_taxonomy	0.001641	178	2596921	Caenimonas sp. HX-9-20
AireDep_B1_reads_taxonomy	0.001641	178	2716812	Candidatus Frankia datiscae
AireDep_B1_reads_taxonomy	0.001632	177	69771	Penicillium decumbens
AireDep_B1_reads_taxonomy	0.001632	177	84962	Mycobacterium botniense
AireDep_B1_reads_taxonomy	0.001632	177	111564	Kineosphaera limosa
AireDep_B1_reads_taxonomy	0.001632	177	332163	Candidatus Solibacter usitatus
AireDep_B1_reads_taxonomy	0.001632	177	1002870	Gaiella occulta
AireDep_B1_reads_taxonomy	0.001632	177	1747223	Acidisphaera sp. S103
AireDep_B1_reads_taxonomy	0.001632	177	1778672	Novosphingobium flavum
AireDep_B1_reads_taxonomy	0.001632	177	1962181	Ideonella sp. A 288
AireDep_B1_reads_taxonomy	0.001632	177	2305984	Arthrobacter sp. Alg241-R88
AireDep_B1_reads_taxonomy	0.001623	176	650	Aeromonas jandaei
AireDep_B1_reads_taxonomy	0.001623	176	50259	Rubrivivax sp.
AireDep_B1_reads_taxonomy	0.001623	176	335952	Halococcus thailandensis
AireDep_B1_reads_taxonomy	0.001613	175	260755	uncultured Ramlibacter sp.
AireDep_B1_reads_taxonomy	0.001613	175	1380357	Rhodospirillales bacterium URHD0017
AireDep_B1_reads_taxonomy	0.001613	175	1881045	Massilia sp. CF038
AireDep_B1_reads_taxonomy	0.001613	175	2486854	Microbacterium sp. LAM7116
AireDep_B1_reads_taxonomy	0.001604	174	152682	Sphingomonas melonis
AireDep_B1_reads_taxonomy	0.001604	174	643568	Sphingomonas xinjiangensis
AireDep_B1_reads_taxonomy	0.001604	174	688867	Ohtaekwangia koreensis
AireDep_B1_reads_taxonomy	0.001604	174	1660160	Acidobacteria bacterium SCN 69-37
AireDep_B1_reads_taxonomy	0.001604	174	2560052	Arthrobacter sp. CAU 1506
AireDep_B1_reads_taxonomy	0.001595	173	35806	Rhodovulum sulfidophilum
AireDep_B1_reads_taxonomy	0.001595	173	78148	Oidiodendron maius
AireDep_B1_reads_taxonomy	0.001595	173	164759	Diaphorobacter nitroreducens
AireDep_B1_reads_taxonomy	0.001595	173	563466	Scedosporium apiospermum
AireDep_B1_reads_taxonomy	0.001595	173	1476583	Deinococcus phoenicis
AireDep_B1_reads_taxonomy	0.001595	173	2072847	Adhaeribacter pallidiroseus
AireDep_B1_reads_taxonomy	0.001595	173	2591038	Moraxellaceae bacterium AER2_44_116
AireDep_B1_reads_taxonomy	0.001586	172	373	Agrobacterium vitis
AireDep_B1_reads_taxonomy	0.001586	172	292222	Altererythrobacter troitsensis
AireDep_B1_reads_taxonomy	0.001586	172	1317125	Pontibacter indicus
AireDep_B1_reads_taxonomy	0.001586	172	1736260	Methylobacterium sp. Leaf117
AireDep_B1_reads_taxonomy	0.001586	172	1948890	Rhodobacterales bacterium
AireDep_B1_reads_taxonomy	0.001586	172	2419601	Acinetobacter sp. WCHAc060115
AireDep_B1_reads_taxonomy	0.001586	172	2598579	Limnoglobus roseus
AireDep_B1_reads_taxonomy	0.001577	171	1685	Bifidobacterium breve
AireDep_B1_reads_taxonomy	0.001577	171	1810	Mycolicibacterium vaccae
AireDep_B1_reads_taxonomy	0.001577	171	58109	Actinocorallia herbida
AireDep_B1_reads_taxonomy	0.001577	171	77105	Sclerotinia borealis
AireDep_B1_reads_taxonomy	0.001577	171	84751	Anthracocystis flocculosa
AireDep_B1_reads_taxonomy	0.001577	171	86668	Neobacillus niacini
AireDep_B1_reads_taxonomy	0.001577	171	89968	Hymenobacter gelipurpurascens
AireDep_B1_reads_taxonomy	0.001577	171	598650	Motilibacter peucedani
AireDep_B1_reads_taxonomy	0.001577	171	856736	Deinococcus reticulitermitis
AireDep_B1_reads_taxonomy	0.001577	171	1872122	Acidovorax sp.
AireDep_B1_reads_taxonomy	0.001577	171	1895809	Pseudonocardia sp. 73-21
AireDep_B1_reads_taxonomy	0.001577	171	1904970	Serinicoccus sp. CNJ-927
AireDep_B1_reads_taxonomy	0.001577	171	2364996	Fusarium austroafricanum
AireDep_B1_reads_taxonomy	0.001577	171	2601158	Acinetobacter sp. YH12227
AireDep_B1_reads_taxonomy	0.001577	171	2606681	Ramlibacter lithotrophicus
AireDep_B1_reads_taxonomy	0.001577	171	2705549	Flavihumibacter soli
AireDep_B1_reads_taxonomy	0.001567	170	40125	Bipolaris victoriae
AireDep_B1_reads_taxonomy	0.001567	170	402884	Cereibacter changlensis
AireDep_B1_reads_taxonomy	0.001567	170	454130	Aspergillus calidoustus
AireDep_B1_reads_taxonomy	0.001567	170	1135998	uncultured Craurococcus sp.
AireDep_B1_reads_taxonomy	0.001567	170	1207057	Ottowia beijingensis
AireDep_B1_reads_taxonomy	0.001567	170	1381123	Aliihoeflea sp. 2WW
AireDep_B1_reads_taxonomy	0.001567	170	1834076	Mycobacterium sp. 1274756.6
AireDep_B1_reads_taxonomy	0.001567	170	1970492	Alphaproteobacteria bacterium 32-64-14
AireDep_B1_reads_taxonomy	0.001567	170	2339229	Streptosporangiaceae bacterium YIM 75507
AireDep_B1_reads_taxonomy	0.001558	169	39689	Mycobacterium gallinarum
AireDep_B1_reads_taxonomy	0.001558	169	53358	Intrasporangium calvum
AireDep_B1_reads_taxonomy	0.001558	169	498198	Dietzia schimae
AireDep_B1_reads_taxonomy	0.001558	169	1499687	Planococcus massiliensis
AireDep_B1_reads_taxonomy	0.001558	169	1736584	Altererythrobacter sp. Root672
AireDep_B1_reads_taxonomy	0.001558	169	2575872	Bauldia sp.
AireDep_B1_reads_taxonomy	0.001549	168	615	Serratia marcescens
AireDep_B1_reads_taxonomy	0.001549	168	5017	Bipolaris zeicola
AireDep_B1_reads_taxonomy	0.001549	168	299567	Adhaeribacter aquaticus
AireDep_B1_reads_taxonomy	0.001549	168	394734	Nocardioides insulae
AireDep_B1_reads_taxonomy	0.001549	168	405559	Paracoccus saliphilus
AireDep_B1_reads_taxonomy	0.001549	168	484882	Roseomonas stagni
AireDep_B1_reads_taxonomy	0.001549	168	936053	Rhizopus delemar
AireDep_B1_reads_taxonomy	0.001549	168	1054213	Acetobacteraceae bacterium AT-5844
AireDep_B1_reads_taxonomy	0.001549	168	1267766	Altererythrobacter atlanticus
AireDep_B1_reads_taxonomy	0.001549	168	1386088	Intrasporangium chromatireducens
AireDep_B1_reads_taxonomy	0.001549	168	1603291	Alicycliphilus sp. B1
AireDep_B1_reads_taxonomy	0.001549	168	1851146	Pseudaminobacter arsenicus
AireDep_B1_reads_taxonomy	0.001549	168	1986616	Acidimicrobiaceae bacterium TMED130
AireDep_B1_reads_taxonomy	0.001549	168	2506407	Geminicoccus sp. CPCC 101082
AireDep_B1_reads_taxonomy	0.001549	168	2729134	Rufibacter sp. XAAS-G3-1
AireDep_B1_reads_taxonomy	0.001540	167	1680	Bifidobacterium adolescentis
AireDep_B1_reads_taxonomy	0.001540	167	35799	Nitrosospira briensis
AireDep_B1_reads_taxonomy	0.001540	167	36816	Streptomyces caelestis
AireDep_B1_reads_taxonomy	0.001540	167	56425	Mycobacterium bohemicum
AireDep_B1_reads_taxonomy	0.001540	167	60920	Sanguibacter keddieii
AireDep_B1_reads_taxonomy	0.001540	167	94208	Tolypocladium paradoxum
AireDep_B1_reads_taxonomy	0.001540	167	285351	Flavimobilis marinus
AireDep_B1_reads_taxonomy	0.001540	167	344880	Sphingomonas dokdonensis
AireDep_B1_reads_taxonomy	0.001540	167	869719	Sphingomonas endophytica
AireDep_B1_reads_taxonomy	0.001540	167	1548547	Woeseia oceani
AireDep_B1_reads_taxonomy	0.001540	167	1834077	Mycobacterium sp. 1274761.0
AireDep_B1_reads_taxonomy	0.001540	167	1852914	Synergistetes bacterium ADurb.Bin155
AireDep_B1_reads_taxonomy	0.001530	166	86056	Rhinocladiella mackenziei
AireDep_B1_reads_taxonomy	0.001530	166	192843	Rhodoferax ferrireducens
AireDep_B1_reads_taxonomy	0.001530	166	1097667	Patulibacter medicamentivorans
AireDep_B1_reads_taxonomy	0.001530	166	1834117	Mycobacterium sp. ACS1612
AireDep_B1_reads_taxonomy	0.001530	166	2512131	Sphingomonas sp. BK235
AireDep_B1_reads_taxonomy	0.001530	166	2545983	Roseomonas sp. M0104
AireDep_B1_reads_taxonomy	0.001530	166	2724939	Pseudonocardia sp. K10HN5
AireDep_B1_reads_taxonomy	0.001521	165	921	Starkeya novella
AireDep_B1_reads_taxonomy	0.001521	165	75385	Micropruina glycogenica
AireDep_B1_reads_taxonomy	0.001521	165	360055	Zavarzinella formosa
AireDep_B1_reads_taxonomy	0.001521	165	1036182	Actinoplanes atraurantiacus
AireDep_B1_reads_taxonomy	0.001521	165	1834143	Mycobacterium sp. E3198
AireDep_B1_reads_taxonomy	0.001521	165	2073116	Holophagae bacterium
AireDep_B1_reads_taxonomy	0.001521	165	2763504	Hymenobacter sp. BT188
AireDep_B1_reads_taxonomy	0.001512	164	113565	Actinoplanes globisporus
AireDep_B1_reads_taxonomy	0.001512	164	453842	Paracoccus aestuarii
AireDep_B1_reads_taxonomy	0.001512	164	1046556	Nocardioides daejeonensis
AireDep_B1_reads_taxonomy	0.001512	164	1623398	Jiangella sp. KE2-3
AireDep_B1_reads_taxonomy	0.001512	164	1736265	Methylobacterium sp. Leaf125
AireDep_B1_reads_taxonomy	0.001503	163	33011	Cutibacterium granulosum
AireDep_B1_reads_taxonomy	0.001503	163	50421	Rhodoferax sp.
AireDep_B1_reads_taxonomy	0.001503	163	98403	Drechmeria coniospora
AireDep_B1_reads_taxonomy	0.001503	163	113567	Actinoplanes italicus
AireDep_B1_reads_taxonomy	0.001503	163	146018	Mycolicibacterium neworleansense
AireDep_B1_reads_taxonomy	0.001503	163	222805	Mycobacterium chimaera
AireDep_B1_reads_taxonomy	0.001503	163	1476466	Altererythrobacter xixiisoli
AireDep_B1_reads_taxonomy	0.001503	163	2049433	Desulfobacteraceae bacterium
AireDep_B1_reads_taxonomy	0.001503	163	2735555	Caenimonas sp. S4
AireDep_B1_reads_taxonomy	0.001494	162	134534	Acinetobacter gyllenbergii
AireDep_B1_reads_taxonomy	0.001494	162	344998	Hymenobacter psychrotolerans
AireDep_B1_reads_taxonomy	0.001494	162	665467	Bauldia litoralis
AireDep_B1_reads_taxonomy	0.001494	162	1208366	Fusarium sarcochroum
AireDep_B1_reads_taxonomy	0.001494	162	1736397	Phycicoccus sp. Soil748
AireDep_B1_reads_taxonomy	0.001494	162	2742824	Schlegelella sp. ID0723
AireDep_B1_reads_taxonomy	0.001494	162	2771358	Hymenobacter sp. BT189
AireDep_B1_reads_taxonomy	0.001484	161	31870	Colletotrichum graminicola
AireDep_B1_reads_taxonomy	0.001484	161	43265	Cordyceps javanica
AireDep_B1_reads_taxonomy	0.001484	161	269454	Arthrobacter sp. 35/47
AireDep_B1_reads_taxonomy	0.001484	161	1249627	Imhoffiella purpurea
AireDep_B1_reads_taxonomy	0.001484	161	1549858	Sphingomonas taxi
AireDep_B1_reads_taxonomy	0.001484	161	1834080	Mycobacteriaceae bacterium 1482268.1
AireDep_B1_reads_taxonomy	0.001484	161	2575867	Ilyomonas limi
AireDep_B1_reads_taxonomy	0.001484	161	2594179	Arthrobacter bussei
AireDep_B1_reads_taxonomy	0.001475	160	2350	Haliscomenobacter hydrossis
AireDep_B1_reads_taxonomy	0.001475	160	5601	Phialophora americana
AireDep_B1_reads_taxonomy	0.001475	160	169134	Citricoccus muralis
AireDep_B1_reads_taxonomy	0.001475	160	241425	Crinalium epipsammum
AireDep_B1_reads_taxonomy	0.001475	160	453573	Actinomadura bangladeshensis
AireDep_B1_reads_taxonomy	0.001475	160	560556	Asanoa hainanensis
AireDep_B1_reads_taxonomy	0.001475	160	574649	Agrococcus terreus
AireDep_B1_reads_taxonomy	0.001475	160	1449068	Rhodococcus sp. UNC23MFCrub1.1
AireDep_B1_reads_taxonomy	0.001466	159	108981	Acinetobacter schindleri
AireDep_B1_reads_taxonomy	0.001466	159	209897	Afifella pfennigii
AireDep_B1_reads_taxonomy	0.001466	159	1001832	Daldinia sp. EC12
AireDep_B1_reads_taxonomy	0.001466	159	1776856	Isoptericola cucumis
AireDep_B1_reads_taxonomy	0.001466	159	1798013	Flavobacteria bacterium GWA2_35_26
AireDep_B1_reads_taxonomy	0.001466	159	2508327	Nocardioides sp. 1609
AireDep_B1_reads_taxonomy	0.001457	158	300	Pseudomonas mendocina
AireDep_B1_reads_taxonomy	0.001457	158	5208	Cryptococcus depauperatus
AireDep_B1_reads_taxonomy	0.001457	158	33895	Mycobacterium interjectum
AireDep_B1_reads_taxonomy	0.001457	158	38310	Rhodococcus coprophilus
AireDep_B1_reads_taxonomy	0.001457	158	46472	Aspergillus versicolor
AireDep_B1_reads_taxonomy	0.001457	158	117567	Mycolicibacterium frederiksbergense
AireDep_B1_reads_taxonomy	0.001457	158	703511	Trichodelitschia bisporula
AireDep_B1_reads_taxonomy	0.001457	158	2026807	Zetaproteobacteria bacterium
AireDep_B1_reads_taxonomy	0.001457	158	2580413	Microvirga brassicacearum
AireDep_B1_reads_taxonomy	0.001447	157	470866	Salinimicrobium terrae
AireDep_B1_reads_taxonomy	0.001447	157	1144305	Novosphingobium sp. AP12
AireDep_B1_reads_taxonomy	0.001447	157	1387883	Halomonas heilongjiangensis
AireDep_B1_reads_taxonomy	0.001447	157	1914755	Nocardioides thalensis
AireDep_B1_reads_taxonomy	0.001447	157	2048550	Mycobacterium lehmannii
AireDep_B1_reads_taxonomy	0.001438	156	853	Faecalibacterium prausnitzii
AireDep_B1_reads_taxonomy	0.001438	156	177199	Coniochaeta pulveracea
AireDep_B1_reads_taxonomy	0.001438	156	1399860	Ophiocordyceps australis
AireDep_B1_reads_taxonomy	0.001438	156	1505036	Halovulum dunhuangense
AireDep_B1_reads_taxonomy	0.001438	156	1852859	Chloroflexi bacterium ADurb.Bin325
AireDep_B1_reads_taxonomy	0.001438	156	2594267	Microlunatus speluncae
AireDep_B1_reads_taxonomy	0.001438	156	2712864	Aquisphaera sp. JC669
AireDep_B1_reads_taxonomy	0.001429	155	4795	Phytophthora megakarya
AireDep_B1_reads_taxonomy	0.001429	155	315423	Palleronia marisminoris
AireDep_B1_reads_taxonomy	0.001429	155	433330	Propioniciclava tarda
AireDep_B1_reads_taxonomy	0.001429	155	653948	Albugo laibachii
AireDep_B1_reads_taxonomy	0.001429	155	1206085	Jatrophihabitans endophyticus
AireDep_B1_reads_taxonomy	0.001429	155	1267973	Arthrobacter sp. H5
AireDep_B1_reads_taxonomy	0.001429	155	2448056	Nitriliruptor sp.
AireDep_B1_reads_taxonomy	0.001429	155	2607659	Nocardioides sp. BN140041
AireDep_B1_reads_taxonomy	0.001429	155	2692833	Nodosilinea sp. FACHB-141
AireDep_B1_reads_taxonomy	0.001420	154	959	Bdellovibrio bacteriovorus
AireDep_B1_reads_taxonomy	0.001420	154	335020	Mesorhizobium albiziae
AireDep_B1_reads_taxonomy	0.001420	154	485602	Actinophytocola xinjiangensis
AireDep_B1_reads_taxonomy	0.001420	154	728005	Devosia psychrophila
AireDep_B1_reads_taxonomy	0.001420	154	1166323	Sphingomonas carotinifaciens
AireDep_B1_reads_taxonomy	0.001420	154	1826607	Silicimonas algicola
AireDep_B1_reads_taxonomy	0.001420	154	1834149	Mycobacterium sp. E740
AireDep_B1_reads_taxonomy	0.001420	154	2082949	Microvirga sp. 17 mud 1-3
AireDep_B1_reads_taxonomy	0.001411	153	382	Sinorhizobium meliloti
AireDep_B1_reads_taxonomy	0.001411	153	264951	Byssochlamys spectabilis
AireDep_B1_reads_taxonomy	0.001411	153	281091	Azorhizobium doebereinerae
AireDep_B1_reads_taxonomy	0.001411	153	1528104	Geodermatophilus sp. DSM 44513
AireDep_B1_reads_taxonomy	0.001411	153	1678130	Modestobacter sp. VKM Ac-2676
AireDep_B1_reads_taxonomy	0.001411	153	2024615	Mycolicibacterium sp. P1-18
AireDep_B1_reads_taxonomy	0.001411	153	2267251	Mycolicibacterium sp. GF69
AireDep_B1_reads_taxonomy	0.001411	153	2589816	Pontibacter sp. HB172049
AireDep_B1_reads_taxonomy	0.001401	152	91492	Aspergillus udagawae
AireDep_B1_reads_taxonomy	0.001401	152	1649241	Metarhizium rileyi
AireDep_B1_reads_taxonomy	0.001401	152	1955620	Hymenobacter sp. CRA2
AireDep_B1_reads_taxonomy	0.001401	152	1978525	Sphingomonadales bacterium
AireDep_B1_reads_taxonomy	0.001401	152	2670374	Jiangella anatolica
AireDep_B1_reads_taxonomy	0.001401	152	2730921	Knoellia sp. DB2414S
AireDep_B1_reads_taxonomy	0.001392	151	120962	Roseiflexus castenholzii
AireDep_B1_reads_taxonomy	0.001392	151	1454005	Candidatus Accumulibacter sp. BA-94
AireDep_B1_reads_taxonomy	0.001392	151	1794944	Flexivirga oryzae
AireDep_B1_reads_taxonomy	0.001392	151	1798313	Gemmatimonadetes bacterium RIFCSPLOWO2_12_FULL_68_9
AireDep_B1_reads_taxonomy	0.001392	151	1904964	Kocuria sp. CNJ-770
AireDep_B1_reads_taxonomy	0.001392	151	2059911	Brachybacterium sp. YJGR34
AireDep_B1_reads_taxonomy	0.001392	151	2072017	Nocardioides allogilvus
AireDep_B1_reads_taxonomy	0.001383	150	544911	Massilia niastensis
AireDep_B1_reads_taxonomy	0.001383	150	1187851	Rhodovulum sp. PH10
AireDep_B1_reads_taxonomy	0.001383	150	1571157	Coniochaeta sp. 2T2.1
AireDep_B1_reads_taxonomy	0.001383	150	1670831	Egibacter rhizosphaerae
AireDep_B1_reads_taxonomy	0.001383	150	2589076	Paracoccus sp. AK26
AireDep_B1_reads_taxonomy	0.001383	150	2704466	Pontibacter sp. BT327
AireDep_B1_reads_taxonomy	0.001374	149	192	Azospirillum brasilense
AireDep_B1_reads_taxonomy	0.001374	149	43767	Rhodococcus hoagii
AireDep_B1_reads_taxonomy	0.001374	149	53463	Paracoccus solventivorans
AireDep_B1_reads_taxonomy	0.001374	149	1001833	Hypoxylon sp. CI-4A
AireDep_B1_reads_taxonomy	0.001374	149	1471761	Novibacillus thermophilus
AireDep_B1_reads_taxonomy	0.001364	148	1776	Mycolicibacterium flavescens
AireDep_B1_reads_taxonomy	0.001364	148	92637	Metarhizium acridum
AireDep_B1_reads_taxonomy	0.001364	148	741139	Lepidopterella palustris
AireDep_B1_reads_taxonomy	0.001364	148	1302862	Sodiomyces alkalinus
AireDep_B1_reads_taxonomy	0.001364	148	1895833	Solirubrobacterales bacterium 70-9
AireDep_B1_reads_taxonomy	0.001364	148	1898207	Clostridiales bacterium
AireDep_B1_reads_taxonomy	0.001364	148	2714955	Motilibacter aurantiacus
AireDep_B1_reads_taxonomy	0.001355	147	73501	Cordyceps militaris
AireDep_B1_reads_taxonomy	0.001355	147	864828	Massilia umbonata
AireDep_B1_reads_taxonomy	0.001355	147	1736343	Sphingomonas sp. Leaf339
AireDep_B1_reads_taxonomy	0.001355	147	1736662	Stylonectria norvegica
AireDep_B1_reads_taxonomy	0.001355	147	1895847	Sphingomonas bacterium
AireDep_B1_reads_taxonomy	0.001355	147	2249811	Microvirga sp. c27j1
AireDep_B1_reads_taxonomy	0.001355	147	2547429	Segetibacter sp. 3557_3
AireDep_B1_reads_taxonomy	0.001346	146	37915	Dietzia maris
AireDep_B1_reads_taxonomy	0.001346	146	502181	Actinophytocola oryzae
AireDep_B1_reads_taxonomy	0.001346	146	1463632	Nesterenkonia sp. MY13
AireDep_B1_reads_taxonomy	0.001346	146	1617420	Bacteroidetes bacterium OLB9
AireDep_B1_reads_taxonomy	0.001346	146	1895845	Sphingobium sp. 66-54
AireDep_B1_reads_taxonomy	0.001346	146	2485131	Acinetobacter sp. BIGb0102
AireDep_B1_reads_taxonomy	0.001337	145	5101	Amorphotheca resinae
AireDep_B1_reads_taxonomy	0.001337	145	39692	Mycolicibacterium parafortuitum
AireDep_B1_reads_taxonomy	0.001337	145	54010	Pseudonocardia asaccharolytica
AireDep_B1_reads_taxonomy	0.001337	145	129364	Phytophthora rubi
AireDep_B1_reads_taxonomy	0.001337	145	185243	Propionicimonas paludicola
AireDep_B1_reads_taxonomy	0.001337	145	319054	Janibacter anophelis
AireDep_B1_reads_taxonomy	0.001337	145	588672	Patulibacter americanus
AireDep_B1_reads_taxonomy	0.001337	145	1230097	Cytospora leucostoma
AireDep_B1_reads_taxonomy	0.001337	145	1735121	Sphingomonas oleivorans
AireDep_B1_reads_taxonomy	0.001337	145	1962290	Leptolyngbya ohadii
AireDep_B1_reads_taxonomy	0.001337	145	2024580	Plantactinospora sp. KBS50
AireDep_B1_reads_taxonomy	0.001337	145	2316362	Psathyrella aberdarensis
AireDep_B1_reads_taxonomy	0.001337	145	2498846	Aeromicrobium sp. CC-CFT486
AireDep_B1_reads_taxonomy	0.001337	145	2530049	Rhodobacter xinxiangensis
AireDep_B1_reads_taxonomy	0.001337	145	2708133	Cellulosimicrobium arenosum
AireDep_B1_reads_taxonomy	0.001337	145	2712222	Nordella sp. HKS 07
AireDep_B1_reads_taxonomy	0.001328	144	1841	Nocardioides albus
AireDep_B1_reads_taxonomy	0.001328	144	139208	Isoptericola variabilis
AireDep_B1_reads_taxonomy	0.001328	144	405436	Micromonospora pattaloongensis
AireDep_B1_reads_taxonomy	0.001328	144	1007092	Microlunatus terrae
AireDep_B1_reads_taxonomy	0.001328	144	1302548	Diaphorobacter sp. DS2
AireDep_B1_reads_taxonomy	0.001328	144	1882741	Ramlibacter sp. WS9
AireDep_B1_reads_taxonomy	0.001328	144	2509720	Arthrobacter sp. S39
AireDep_B1_reads_taxonomy	0.001328	144	2512215	Kribbella sp. VKM Ac-2527
AireDep_B1_reads_taxonomy	0.001328	144	2732512	Ramlibacter sp. B156
AireDep_B1_reads_taxonomy	0.001318	143	185642	Mycobacterium parmense
AireDep_B1_reads_taxonomy	0.001318	143	215460	Lachnellula occidentalis
AireDep_B1_reads_taxonomy	0.001318	143	264148	Millisia brevis
AireDep_B1_reads_taxonomy	0.001318	143	349313	Krasilnikovia cinnamomea
AireDep_B1_reads_taxonomy	0.001318	143	1054498	Rivicola pingtungensis
AireDep_B1_reads_taxonomy	0.001318	143	1225127	Klenkia taihuensis
AireDep_B1_reads_taxonomy	0.001318	143	1502724	Devosia sp. LC5
AireDep_B1_reads_taxonomy	0.001318	143	1736338	Deinococcus sp. Leaf326
AireDep_B1_reads_taxonomy	0.001318	143	1834094	Mycobacterium sp. 852002-51057_SCH5723018
AireDep_B1_reads_taxonomy	0.001318	143	1934341	Pseudorhodoplanes sp.
AireDep_B1_reads_taxonomy	0.001318	143	2486853	Actinoplanes sp. LAM7112
AireDep_B1_reads_taxonomy	0.001318	143	2584940	Hymenobacter sp. DG01
AireDep_B1_reads_taxonomy	0.001318	143	2602015	Hypericibacter terrae
AireDep_B1_reads_taxonomy	0.001309	142	37916	Mycolicibacterium chlorophenolicum
AireDep_B1_reads_taxonomy	0.001309	142	72228	Ophiocordyceps sinensis
AireDep_B1_reads_taxonomy	0.001309	142	388913	Stachybotrys chlorohalonata
AireDep_B1_reads_taxonomy	0.001309	142	398673	Trichoderma gamsii
AireDep_B1_reads_taxonomy	0.001309	142	568603	Jeotgalicoccus nanhaiensis
AireDep_B1_reads_taxonomy	0.001309	142	1441469	Talaromyces atroroseus
AireDep_B1_reads_taxonomy	0.001309	142	1545044	Paracoccus sanguinis
AireDep_B1_reads_taxonomy	0.001309	142	1641861	Caulobacter sp. S45
AireDep_B1_reads_taxonomy	0.001309	142	1736537	Devosia sp. Root436
AireDep_B1_reads_taxonomy	0.001309	142	1772283	Mycobacterium sp. GA-2829
AireDep_B1_reads_taxonomy	0.001309	142	1855324	Cellulomonas sp. KH9
AireDep_B1_reads_taxonomy	0.001309	142	1908235	Hymenobacter coccineus
AireDep_B1_reads_taxonomy	0.001309	142	2052186	Verrucomicrobia subdivision 3 bacterium
AireDep_B1_reads_taxonomy	0.001309	142	2527968	Planctomycetes bacterium Q31a
AireDep_B1_reads_taxonomy	0.001300	141	76759	Pseudomonas monteilii
AireDep_B1_reads_taxonomy	0.001300	141	221428	Polytolypa hystricis
AireDep_B1_reads_taxonomy	0.001300	141	340221	Alsobacter metallidurans
AireDep_B1_reads_taxonomy	0.001300	141	397260	Sphingomonas sanxanigenens
AireDep_B1_reads_taxonomy	0.001300	141	1603897	Erythrobacter sp. SG61-1L
AireDep_B1_reads_taxonomy	0.001300	141	1660252	Nitrospira sp. SCN 59-13
AireDep_B1_reads_taxonomy	0.001300	141	1927124	Mycobacterium aquaticum
AireDep_B1_reads_taxonomy	0.001300	141	2013650	Actinobacteria bacterium HGW-Actinobacteria-5
AireDep_B1_reads_taxonomy	0.001300	141	2099695	Mycobacterium sp. ITM-2016-00316
AireDep_B1_reads_taxonomy	0.001300	141	2211642	Monosporascus sp. 5C6A
AireDep_B1_reads_taxonomy	0.001300	141	2601103	Acinetobacter sp. YH12116
AireDep_B1_reads_taxonomy	0.001300	141	2714941	Phycicoccus sp. HDW14
AireDep_B1_reads_taxonomy	0.001291	140	42747	Fusarium heterosporum
AireDep_B1_reads_taxonomy	0.001291	140	747076	Tepidamorphus gemmatus
AireDep_B1_reads_taxonomy	0.001291	140	1162967	Diaminobutyricimonas aerilata
AireDep_B1_reads_taxonomy	0.001291	140	1889775	Moraxellaceae bacterium
AireDep_B1_reads_taxonomy	0.001291	140	2035421	bacterium HR26
AireDep_B1_reads_taxonomy	0.001291	140	2218621	Hymenobacter sediminis
AireDep_B1_reads_taxonomy	0.001291	140	2599923	Oceaniovalibus sp. ACAM 378
AireDep_B1_reads_taxonomy	0.001282	139	1071	Rhodopila globiformis
AireDep_B1_reads_taxonomy	0.001282	139	33052	Sphingopyxis terrae
AireDep_B1_reads_taxonomy	0.001282	139	47254	Leptolyngbya sp.
AireDep_B1_reads_taxonomy	0.001282	139	107709	Opitutus terrae
AireDep_B1_reads_taxonomy	0.001282	139	399736	Agrococcus jejuensis
AireDep_B1_reads_taxonomy	0.001282	139	1484693	Rhodoferax saidenbachensis
AireDep_B1_reads_taxonomy	0.001282	139	1493691	Dyadobacter sediminis
AireDep_B1_reads_taxonomy	0.001282	139	1550399	marine actinobacterium MedAcidi-G1
AireDep_B1_reads_taxonomy	0.001282	139	2768466	Terrabacter sp. SLBN-196
AireDep_B1_reads_taxonomy	0.001272	138	41688	Lomentospora prolificans
AireDep_B1_reads_taxonomy	0.001272	138	100225	Austwickia chelonae
AireDep_B1_reads_taxonomy	0.001272	138	173480	Gemmatimonas aurantiaca
AireDep_B1_reads_taxonomy	0.001272	138	449461	Nocardioides humi
AireDep_B1_reads_taxonomy	0.001272	138	1797566	Burkholderiales bacterium RIFCSPLOWO2_12_FULL_61_40
AireDep_B1_reads_taxonomy	0.001272	138	1895733	Burkholderiales bacterium 70-64
AireDep_B1_reads_taxonomy	0.001272	138	2768445	Nocardioides sp. SLBN-35
AireDep_B1_reads_taxonomy	0.001263	137	28573	Talaromyces islandicus
AireDep_B1_reads_taxonomy	0.001263	137	71717	Coprinellus micaceus
AireDep_B1_reads_taxonomy	0.001263	137	114497	Cordyceps fumosorosea
AireDep_B1_reads_taxonomy	0.001263	137	298163	Patulibacter minatonensis
AireDep_B1_reads_taxonomy	0.001263	137	576137	Phialocephala subalpina
AireDep_B1_reads_taxonomy	0.001263	137	1776957	Aureimonas glaciei
AireDep_B1_reads_taxonomy	0.001263	137	2502779	Flavisolibacter sp. 17J28-1
AireDep_B1_reads_taxonomy	0.001263	137	2604945	Nocardioides sp. BGMRC 2183
AireDep_B1_reads_taxonomy	0.001263	137	2654950	Mycobacterium sp. Marseille-P9652
AireDep_B1_reads_taxonomy	0.001263	137	2736757	Nocardioides sp. MC1495
AireDep_B1_reads_taxonomy	0.001254	136	77044	Rosellinia necatrix
AireDep_B1_reads_taxonomy	0.001254	136	78331	Mycobacterium canettii
AireDep_B1_reads_taxonomy	0.001254	136	153731	Microbacterium aerolatum
AireDep_B1_reads_taxonomy	0.001254	136	228230	Mycolicibacterium canariasense
AireDep_B1_reads_taxonomy	0.001254	136	281375	Acinetobacter marinus
AireDep_B1_reads_taxonomy	0.001254	136	370764	Microbacterium pygmaeum
AireDep_B1_reads_taxonomy	0.001254	136	1033736	Brevibacterium senegalense
AireDep_B1_reads_taxonomy	0.001254	136	1549812	Massilia sp. BSC265
AireDep_B1_reads_taxonomy	0.001254	136	1641851	Acidisphaera sp. L21
AireDep_B1_reads_taxonomy	0.001254	136	1895817	Rhizobiales bacterium 68-8
AireDep_B1_reads_taxonomy	0.001254	136	1917965	Defluviimonas sp.
AireDep_B1_reads_taxonomy	0.001254	136	2026786	Rhodospirillales bacterium
AireDep_B1_reads_taxonomy	0.001254	136	2249418	Chaetothyriales sp. CBS 134916
AireDep_B1_reads_taxonomy	0.001254	136	2656787	Venustampulla echinocandica
AireDep_B1_reads_taxonomy	0.001245	135	53372	Pilimelia terevasa
AireDep_B1_reads_taxonomy	0.001245	135	169976	uncultured Sphingomonadaceae bacterium
AireDep_B1_reads_taxonomy	0.001245	135	260936	Rhodococcus sp. RD6.2
AireDep_B1_reads_taxonomy	0.001245	135	398694	Mycobacterium shinjukuense
AireDep_B1_reads_taxonomy	0.001245	135	1206749	Nitrolancea hollandica
AireDep_B1_reads_taxonomy	0.001245	135	2319843	Hymenobacter oligotrophus
AireDep_B1_reads_taxonomy	0.001245	135	2653172	Sphingomonas sp. T1
AireDep_B1_reads_taxonomy	0.001245	135	2705546	Altererythrobacter sp. SALINAS58
AireDep_B1_reads_taxonomy	0.001235	134	1286	Staphylococcus simulans
AireDep_B1_reads_taxonomy	0.001235	134	66897	Streptomyces griseorubens
AireDep_B1_reads_taxonomy	0.001235	134	135735	Bacillus endophyticus
AireDep_B1_reads_taxonomy	0.001235	134	333142	Klenkia brasiliensis
AireDep_B1_reads_taxonomy	0.001235	134	450378	Croceicoccus marinus
AireDep_B1_reads_taxonomy	0.001235	134	1211803	Comamonas phosphati
AireDep_B1_reads_taxonomy	0.001235	134	1706855	Deinococcus malanensis
AireDep_B1_reads_taxonomy	0.001235	134	1898043	Aeromicrobium sp. PE09-221
AireDep_B1_reads_taxonomy	0.001235	134	1919172	Halobacteriales archaeon QS_3_64_16
AireDep_B1_reads_taxonomy	0.001235	134	2060312	Altererythrobacter sp. B11
AireDep_B1_reads_taxonomy	0.001235	134	2607497	Actinotalea sp. HO-Ch2
AireDep_B1_reads_taxonomy	0.001235	134	2651334	Microvirga thermotolerans
AireDep_B1_reads_taxonomy	0.001235	134	2730920	Enterovirga sp. DB1703
AireDep_B1_reads_taxonomy	0.001226	133	54	Nannocystis exedens
AireDep_B1_reads_taxonomy	0.001226	133	546	Citrobacter freundii
AireDep_B1_reads_taxonomy	0.001226	133	69368	Microbacterium saperdae
AireDep_B1_reads_taxonomy	0.001226	133	86175	Pseudomonas pertucinogena
AireDep_B1_reads_taxonomy	0.001226	133	247333	Serinicoccus marinus
AireDep_B1_reads_taxonomy	0.001226	133	396014	Brachybacterium phenoliresistens
AireDep_B1_reads_taxonomy	0.001226	133	581187	uncultured Corynebacteriales bacterium
AireDep_B1_reads_taxonomy	0.001226	133	1429439	Candidatus Entotheonella gemina
AireDep_B1_reads_taxonomy	0.001226	133	1484116	Hymenobacter sp. PAMC 26554
AireDep_B1_reads_taxonomy	0.001226	133	2005884	Thauera sp. K11
AireDep_B1_reads_taxonomy	0.001226	133	2512141	Plantactinospora sp. CNZ321
AireDep_B1_reads_taxonomy	0.001226	133	2529389	Sphingomonas solaris
AireDep_B1_reads_taxonomy	0.001226	133	2593674	Saccharothrix deserti
AireDep_B1_reads_taxonomy	0.001226	133	2603274	Ottowia sp. GY511
AireDep_B1_reads_taxonomy	0.001226	133	2728837	Ramlibacter sp. G-1-2-2
AireDep_B1_reads_taxonomy	0.001226	133	2760306	Paracoccus sp. MC1854
AireDep_B1_reads_taxonomy	0.001217	132	367840	Salinicoccus luteus
AireDep_B1_reads_taxonomy	0.001217	132	1542737	Marmoricola solisilvae
AireDep_B1_reads_taxonomy	0.001217	132	1835723	Arthrobacter sp. OY3WO11
AireDep_B1_reads_taxonomy	0.001217	132	1895694	Acinetobacter sp. 38-8
AireDep_B1_reads_taxonomy	0.001217	132	2570926	Labilibacter sediminis
AireDep_B1_reads_taxonomy	0.001217	132	2715536	Phytoactinopolyspora sp. HAJB-30
AireDep_B1_reads_taxonomy	0.001208	131	28049	Acidothermus cellulolyticus
AireDep_B1_reads_taxonomy	0.001208	131	119644	Hymenobacter aerophilus
AireDep_B1_reads_taxonomy	0.001208	131	127458	Thiobaca trueperi
AireDep_B1_reads_taxonomy	0.001208	131	400770	Devosia ginsengisoli
AireDep_B1_reads_taxonomy	0.001208	131	526729	Krasilnikoviella flava
AireDep_B1_reads_taxonomy	0.001208	131	555500	Galbibacter marinus
AireDep_B1_reads_taxonomy	0.001208	131	1082851	Comamonas serinivorans
AireDep_B1_reads_taxonomy	0.001208	131	1344951	Sphingomonas naasensis
AireDep_B1_reads_taxonomy	0.001208	131	1436961	Pontibacter chinhatensis
AireDep_B1_reads_taxonomy	0.001208	131	1629062	Antricoccus suffuscus
AireDep_B1_reads_taxonomy	0.001208	131	1660139	Rubrivivax sp. SCN 70-15
AireDep_B1_reads_taxonomy	0.001208	131	2017485	Brachybacterium avium
AireDep_B1_reads_taxonomy	0.001208	131	2021379	Xanthobacteraceae bacterium
AireDep_B1_reads_taxonomy	0.001208	131	2268090	Nocardioides sp. 616
AireDep_B1_reads_taxonomy	0.001208	131	2530365	Actinomadura sp. 7K507
AireDep_B1_reads_taxonomy	0.001199	130	103836	Thermopolyspora flexuosa
AireDep_B1_reads_taxonomy	0.001199	130	121627	Talaromyces rugulosus
AireDep_B1_reads_taxonomy	0.001199	130	334424	Hymenobacter rigui
AireDep_B1_reads_taxonomy	0.001199	130	861266	Pseudarthrobacter siccitolerans
AireDep_B1_reads_taxonomy	0.001199	130	1214573	Diaporthe ampelina
AireDep_B1_reads_taxonomy	0.001199	130	1312959	Arthrobacter sp. H14
AireDep_B1_reads_taxonomy	0.001199	130	1490483	Mycobacterium sp. SWH-M5
AireDep_B1_reads_taxonomy	0.001199	130	1588644	Nocardioides deserti
AireDep_B1_reads_taxonomy	0.001199	130	1797569	Burkholderiales bacterium RIFCSPLOWO2_12_FULL_65_40
AireDep_B1_reads_taxonomy	0.001199	130	1963835	Arboricoccus pini
AireDep_B1_reads_taxonomy	0.001199	130	2026749	Ignavibacteriae bacterium
AireDep_B1_reads_taxonomy	0.001199	130	2107688	Pleurocapsa sp. CCALA 161
AireDep_B1_reads_taxonomy	0.001199	130	2135637	Acidovorax sp. 106
AireDep_B1_reads_taxonomy	0.001199	130	2213010	Simplicispira lacusdiani
AireDep_B1_reads_taxonomy	0.001199	130	2724944	Arthrobacter sp. E918
AireDep_B1_reads_taxonomy	0.001189	129	58919	Tilletiopsis washingtonensis
AireDep_B1_reads_taxonomy	0.001189	129	160386	Corynebacterium casei
AireDep_B1_reads_taxonomy	0.001189	129	413882	[Polyangium] brachysporum
AireDep_B1_reads_taxonomy	0.001189	129	419479	Jiangella alkaliphila
AireDep_B1_reads_taxonomy	0.001189	129	616997	Hoyosella altamirensis
AireDep_B1_reads_taxonomy	0.001189	129	1348612	Diversispora epigaea
AireDep_B1_reads_taxonomy	0.001189	129	1420591	Novosphingobium barchaimii
AireDep_B1_reads_taxonomy	0.001189	129	1496689	Arthrobacter sp. L77
AireDep_B1_reads_taxonomy	0.001189	129	1522368	Modestobacter caceresii
AireDep_B1_reads_taxonomy	0.001189	129	1834109	Mycobacterium sp. 852013-50091_SCH5140682
AireDep_B1_reads_taxonomy	0.001189	129	1930536	Sphingomonadaceae bacterium
AireDep_B1_reads_taxonomy	0.001189	129	2094119	Mycobacterium basiliense
AireDep_B1_reads_taxonomy	0.001189	129	2497877	Steroidobacter soli
AireDep_B1_reads_taxonomy	0.001189	129	2650750	Phytoactinopolyspora mesophila
AireDep_B1_reads_taxonomy	0.001189	129	2692821	Microcoleus sp. FACHB-1515
AireDep_B1_reads_taxonomy	0.001189	129	2749438	Acinetobacter sp. SwsAc5
AireDep_B1_reads_taxonomy	0.001180	128	1665	Arthrobacter globiformis
AireDep_B1_reads_taxonomy	0.001180	128	1954	Streptomyces brasiliensis
AireDep_B1_reads_taxonomy	0.001180	128	2371	Xylella fastidiosa
AireDep_B1_reads_taxonomy	0.001180	128	216929	Mycolicibacterium psychrotolerans
AireDep_B1_reads_taxonomy	0.001180	128	1335062	Roseomonas rhizosphaerae
AireDep_B1_reads_taxonomy	0.001180	128	1378066	Chroococcidiopsis sp. TS-821
AireDep_B1_reads_taxonomy	0.001180	128	1424081	Dactylosporangium sucinum
AireDep_B1_reads_taxonomy	0.001180	128	1737569	Deinococcus planocerae
AireDep_B1_reads_taxonomy	0.001180	128	1892855	Sphingosinicella sp. BN140058
AireDep_B1_reads_taxonomy	0.001180	128	1961794	Rubrivirga sp. SAORIC476
AireDep_B1_reads_taxonomy	0.001180	128	2035528	Altererythrobacter deserti
AireDep_B1_reads_taxonomy	0.001180	128	2545468	Aeromicrobium sp. IC_218
AireDep_B1_reads_taxonomy	0.001171	127	83455	Myxococcus stipitatus
AireDep_B1_reads_taxonomy	0.001171	127	129052	Catelliglobosispora koreensis
AireDep_B1_reads_taxonomy	0.001171	127	348388	Acinetobacter sp. AG1
AireDep_B1_reads_taxonomy	0.001171	127	364298	Janibacter hoylei
AireDep_B1_reads_taxonomy	0.001171	127	391953	Aquincola tertiaricarbonis
AireDep_B1_reads_taxonomy	0.001171	127	429728	Devosia crocina
AireDep_B1_reads_taxonomy	0.001171	127	714136	Nonomuraea endophytica
AireDep_B1_reads_taxonomy	0.001171	127	1256514	Novosphingobium arvoryzae
AireDep_B1_reads_taxonomy	0.001171	127	1688639	Noviherbaspirillum humi
AireDep_B1_reads_taxonomy	0.001171	127	2161864	Opitutus sp. ER46
AireDep_B1_reads_taxonomy	0.001171	127	2512146	Micromonospora sp. CNZ295
AireDep_B1_reads_taxonomy	0.001171	127	2562313	Roseomonas sp. HF4
AireDep_B1_reads_taxonomy	0.001162	126	1828	Rhodococcus fascians
AireDep_B1_reads_taxonomy	0.001162	126	5970	Exophiala dermatitidis
AireDep_B1_reads_taxonomy	0.001162	126	89969	Hymenobacter chitinivorans
AireDep_B1_reads_taxonomy	0.001162	126	186116	Parageobacillus thermantarcticus
AireDep_B1_reads_taxonomy	0.001162	126	344884	Algoriphagus terrigena
AireDep_B1_reads_taxonomy	0.001162	126	357808	Roseiflexus sp. RS-1
AireDep_B1_reads_taxonomy	0.001162	126	396024	Aspergillus ruber
AireDep_B1_reads_taxonomy	0.001162	126	501023	Glaciibacter superstes
AireDep_B1_reads_taxonomy	0.001162	126	577386	Niabella yanshanensis
AireDep_B1_reads_taxonomy	0.001162	126	690164	Salinarimonas ramus
AireDep_B1_reads_taxonomy	0.001162	126	1250544	Sphaerosporella brunnea
AireDep_B1_reads_taxonomy	0.001162	126	1273442	Mycobacterium bourgelatii
AireDep_B1_reads_taxonomy	0.001162	126	1745343	Pezoloma ericae
AireDep_B1_reads_taxonomy	0.001162	126	1813876	Phenylobacterium hankyongense
AireDep_B1_reads_taxonomy	0.001162	126	2072846	Adhaeribacter arboris
AireDep_B1_reads_taxonomy	0.001162	126	2219658	Promicromonospora sp. PT9
AireDep_B1_reads_taxonomy	0.001152	125	177197	Coniochaeta ligniaria
AireDep_B1_reads_taxonomy	0.001152	125	281473	Jiangella gansuensis
AireDep_B1_reads_taxonomy	0.001152	125	1217702	Acinetobacter sp. NIPH 1867
AireDep_B1_reads_taxonomy	0.001152	125	1550401	marine actinobacterium MedAcidi-G2B
AireDep_B1_reads_taxonomy	0.001152	125	1692501	Methylobacterium sp. ARG-1
AireDep_B1_reads_taxonomy	0.001152	125	1785156	Dietzia sp. 111N12-1
AireDep_B1_reads_taxonomy	0.001152	125	2601131	Acinetobacter sp. YH12151
AireDep_B1_reads_taxonomy	0.001152	125	2698679	Sphingomonas sp. C33
AireDep_B1_reads_taxonomy	0.001143	124	1725	Corynebacterium xerosis
AireDep_B1_reads_taxonomy	0.001143	124	48292	Hyphomicrobium zavarzinii
AireDep_B1_reads_taxonomy	0.001143	124	75289	Pseudonocardia xinjiangensis
AireDep_B1_reads_taxonomy	0.001143	124	135487	Nocardia cyriacigeorgica
AireDep_B1_reads_taxonomy	0.001143	124	169765	Mycobacterium lacus
AireDep_B1_reads_taxonomy	0.001143	124	199136	Arthrobacter koreensis
AireDep_B1_reads_taxonomy	0.001143	124	243061	Mycobacterium sherrisii
AireDep_B1_reads_taxonomy	0.001143	124	324773	Moelleriella libera
AireDep_B1_reads_taxonomy	0.001143	124	361575	Pseudarthrobacter phenanthrenivorans
AireDep_B1_reads_taxonomy	0.001143	124	366586	Ruania albidiflava
AireDep_B1_reads_taxonomy	0.001143	124	1332264	Tessaracoccus aquimaris
AireDep_B1_reads_taxonomy	0.001143	124	1567108	Rufibacter roseus
AireDep_B1_reads_taxonomy	0.001143	124	2081965	Alkalibacterium sp. MB6
AireDep_B1_reads_taxonomy	0.001134	123	4781	Plasmopara halstedii
AireDep_B1_reads_taxonomy	0.001134	123	28108	Alteromonas macleodii
AireDep_B1_reads_taxonomy	0.001134	123	53367	Asanoa ferruginea
AireDep_B1_reads_taxonomy	0.001134	123	69370	Microbacterium trichothecenolyticum
AireDep_B1_reads_taxonomy	0.001134	123	331696	Pseudolabrys taiwanensis
AireDep_B1_reads_taxonomy	0.001134	123	424798	Rhizobium soli
AireDep_B1_reads_taxonomy	0.001134	123	536018	Mesorhizobium australicum
AireDep_B1_reads_taxonomy	0.001134	123	698440	Marssonina brunnea
AireDep_B1_reads_taxonomy	0.001134	123	1653480	Alloactinosynnema sp. L-07
AireDep_B1_reads_taxonomy	0.001134	123	1970542	Planctomycetia bacterium 21-64-5
AireDep_B1_reads_taxonomy	0.001134	123	2021234	Ahniella affigens
AireDep_B1_reads_taxonomy	0.001134	123	2211146	Hymenobacter edaphi
AireDep_B1_reads_taxonomy	0.001134	123	2500177	Streptomyces sp. Z26
AireDep_B1_reads_taxonomy	0.001134	123	2678685	Mesorhizobium sp. lm94
AireDep_B1_reads_taxonomy	0.001134	123	2681412	Roseomonas sp. 18066
AireDep_B1_reads_taxonomy	0.001134	123	2692812	Leptolyngbya sp. FACHB-671
AireDep_B1_reads_taxonomy	0.001125	122	33178	Aspergillus terreus
AireDep_B1_reads_taxonomy	0.001125	122	37930	Glutamicibacter protophormiae
AireDep_B1_reads_taxonomy	0.001125	122	103731	Saccharothrix espanaensis
AireDep_B1_reads_taxonomy	0.001125	122	196914	Actinoplanes friuliensis
AireDep_B1_reads_taxonomy	0.001125	122	279813	Thalassobacillus devorans
AireDep_B1_reads_taxonomy	0.001125	122	390641	Wenxinia marina
AireDep_B1_reads_taxonomy	0.001125	122	694270	Fusarium longipes
AireDep_B1_reads_taxonomy	0.001125	122	1173026	Gloeocapsa sp. PCC 7428
AireDep_B1_reads_taxonomy	0.001125	122	1882340	Nesterenkonia cremea
AireDep_B1_reads_taxonomy	0.001125	122	2212470	Candidatus Eisenbacteria bacterium
AireDep_B1_reads_taxonomy	0.001125	122	2293569	Jiangella sp. NEAU-YY265
AireDep_B1_reads_taxonomy	0.001125	122	2706046	Streptomyces sp. SID13031
AireDep_B1_reads_taxonomy	0.001116	121	13349	Arthrobotrys oligospora
AireDep_B1_reads_taxonomy	0.001116	121	700599	Streptomyces lonarensis
AireDep_B1_reads_taxonomy	0.001116	121	927083	Sandaracinus amylolyticus
AireDep_B1_reads_taxonomy	0.001116	121	1293439	Devosia epidermidihirudinis
AireDep_B1_reads_taxonomy	0.001116	121	1497974	Georgenia sp. SUBG003
AireDep_B1_reads_taxonomy	0.001116	121	2530375	Kribbella sp. 16K104
AireDep_B1_reads_taxonomy	0.001116	121	2601028	Acinetobacter sp. YH01012
AireDep_B1_reads_taxonomy	0.001106	120	43228	Capronia epimyces
AireDep_B1_reads_taxonomy	0.001106	120	46159	Actinomadura coerulea
AireDep_B1_reads_taxonomy	0.001106	120	84725	Umezawaea tangerina
AireDep_B1_reads_taxonomy	0.001106	120	200253	Deinococcus aerius
AireDep_B1_reads_taxonomy	0.001106	120	630515	Microlunatus soli
AireDep_B1_reads_taxonomy	0.001106	120	2571141	Streptomyces sp. NEAU-C40
AireDep_B1_reads_taxonomy	0.001097	119	1652	Alloiococcus otitis
AireDep_B1_reads_taxonomy	0.001097	119	244292	Mycobacterium nebraskense
AireDep_B1_reads_taxonomy	0.001097	119	287609	Roseomonas lacus
AireDep_B1_reads_taxonomy	0.001097	119	515814	Nesterenkonia alba
AireDep_B1_reads_taxonomy	0.001097	119	1365611	Falsirhodobacter deserti
AireDep_B1_reads_taxonomy	0.001097	119	1459637	Candidatus Nitrososphaera evergladensis
AireDep_B1_reads_taxonomy	0.001097	119	1799658	Planctomycetaceae bacterium SCGC AG-212-F19
AireDep_B1_reads_taxonomy	0.001097	119	1872709	Allorhizocola rhizosphaerae
AireDep_B1_reads_taxonomy	0.001097	119	2304196	Scytonema sp. UIC 10036
AireDep_B1_reads_taxonomy	0.001097	119	2587099	Mycolicibacterium sp. BK634
AireDep_B1_reads_taxonomy	0.001097	119	2662261	Raineyella sp. CBA3103
AireDep_B1_reads_taxonomy	0.001088	118	346	Xanthomonas citri
AireDep_B1_reads_taxonomy	0.001088	118	57161	Fusarium decemcellulare
AireDep_B1_reads_taxonomy	0.001088	118	164330	Thauera aminoaromatica
AireDep_B1_reads_taxonomy	0.001088	118	215743	Roseovarius mucosus
AireDep_B1_reads_taxonomy	0.001088	118	343874	Empedobacter falsenii
AireDep_B1_reads_taxonomy	0.001088	118	433644	Phycicoccus bigeumensis
AireDep_B1_reads_taxonomy	0.001088	118	564198	Mycolicibacterium bacteremicum
AireDep_B1_reads_taxonomy	0.001088	118	1265690	Nafulsella turpanensis
AireDep_B1_reads_taxonomy	0.001088	118	1617416	Chloroflexi bacterium OLB15
AireDep_B1_reads_taxonomy	0.001088	118	1895825	Rhodospirillales bacterium 69-11
AireDep_B1_reads_taxonomy	0.001088	118	1919162	Halobacteriales archaeon QH_8_64_26
AireDep_B1_reads_taxonomy	0.001079	117	1624	Ligilactobacillus salivarius
AireDep_B1_reads_taxonomy	0.001079	117	52695	Actinoplanes brasiliensis
AireDep_B1_reads_taxonomy	0.001079	117	82367	Paracoccus pantotrophus
AireDep_B1_reads_taxonomy	0.001079	117	92835	Microbacterium ketosireducens
AireDep_B1_reads_taxonomy	0.001079	117	210408	Thiorhodococcus drewsii
AireDep_B1_reads_taxonomy	0.001079	117	406431	Actinomadura alba
AireDep_B1_reads_taxonomy	0.001079	117	492736	Dyadobacter alkalitolerans
AireDep_B1_reads_taxonomy	0.001079	117	499555	Dietzia timorensis
AireDep_B1_reads_taxonomy	0.001079	117	672460	Branchiibius hedensis
AireDep_B1_reads_taxonomy	0.001079	117	1314672	Peniophora sp. CONT
AireDep_B1_reads_taxonomy	0.001079	117	1737568	Altererythrobacter salegens
AireDep_B1_reads_taxonomy	0.001079	117	1768795	Acidovorax sp. CCH12-A4
AireDep_B1_reads_taxonomy	0.001079	117	1797497	Betaproteobacteria bacterium RIFCSPLOWO2_12_FULL_62_58
AireDep_B1_reads_taxonomy	0.001079	117	1872578	Aquabacterium sp.
AireDep_B1_reads_taxonomy	0.001079	117	1928574	Aliidiomarina soli
AireDep_B1_reads_taxonomy	0.001079	117	2597743	Nocardioides sp. SAI-095
AireDep_B1_reads_taxonomy	0.001079	117	2681555	Fodinicola acaciae
AireDep_B1_reads_taxonomy	0.001069	116	1354	Enterococcus hirae
AireDep_B1_reads_taxonomy	0.001069	116	35754	Dactylosporangium aurantiacum
AireDep_B1_reads_taxonomy	0.001069	116	43355	Crossiella cryophila
AireDep_B1_reads_taxonomy	0.001069	116	70997	Flavilitoribacter nigricans
AireDep_B1_reads_taxonomy	0.001069	116	80871	Cryptosporangium arvum
AireDep_B1_reads_taxonomy	0.001069	116	455344	Saccharopolyspora gloriosae
AireDep_B1_reads_taxonomy	0.001069	116	464029	Rhizobium oryzae
AireDep_B1_reads_taxonomy	0.001069	116	1190417	Geodermatophilus telluris
AireDep_B1_reads_taxonomy	0.001069	116	1245525	Compostibacillus humi
AireDep_B1_reads_taxonomy	0.001069	116	1522311	Tessaracoccus massiliensis
AireDep_B1_reads_taxonomy	0.001069	116	1523247	Geodermatophilus dictyosporus
AireDep_B1_reads_taxonomy	0.001069	116	1842727	Rhodoferax koreense
AireDep_B1_reads_taxonomy	0.001069	116	2775314	Sphingomonas sp. CFBP 13706
AireDep_B1_reads_taxonomy	0.001060	115	114	Gemmata obscuriglobus
AireDep_B1_reads_taxonomy	0.001060	115	43990	Corynebacterium segmentosum
AireDep_B1_reads_taxonomy	0.001060	115	74314	Brevundimonas alba
AireDep_B1_reads_taxonomy	0.001060	115	236234	Diplodia corticola
AireDep_B1_reads_taxonomy	0.001060	115	359359	Smaragdicoccus niigatensis
AireDep_B1_reads_taxonomy	0.001060	115	708113	Rhizobiales bacterium IZ6
AireDep_B1_reads_taxonomy	0.001060	115	1194566	Aspergillus hiratsukae
AireDep_B1_reads_taxonomy	0.001060	115	1400862	Candidatus Competibacter denitrificans
AireDep_B1_reads_taxonomy	0.001060	115	1675686	Sulfurifustis variabilis
AireDep_B1_reads_taxonomy	0.001060	115	1682741	Arthrobacter sp. NCCP-1664
AireDep_B1_reads_taxonomy	0.001060	115	1867774	Aliidongia dinghuensis
AireDep_B1_reads_taxonomy	0.001060	115	1961706	Mycobacterium sp. AT1
AireDep_B1_reads_taxonomy	0.001060	115	2052139	Patescibacteria group bacterium
AireDep_B1_reads_taxonomy	0.001060	115	2502783	Phycicoccus sp. CMS6Z-2
AireDep_B1_reads_taxonomy	0.001060	115	2527875	Isoptericola sp. BMS4
AireDep_B1_reads_taxonomy	0.001060	115	2762236	Microbacterium sp. Sa4CUA7
AireDep_B1_reads_taxonomy	0.001051	114	40492	Stereum hirsutum
AireDep_B1_reads_taxonomy	0.001051	114	1566283	Sphingomonas sp. NFR04
AireDep_B1_reads_taxonomy	0.001051	114	1703356	Gemmatimonas sp. SG8_23
AireDep_B1_reads_taxonomy	0.001051	114	1813880	Tetrasphaera sp. HKS02
AireDep_B1_reads_taxonomy	0.001051	114	1888168	Curvibacter sp.
AireDep_B1_reads_taxonomy	0.001051	114	2491059	Tessaracoccus sp. OH4464_COT-324
AireDep_B1_reads_taxonomy	0.001051	114	2492394	Lysobacter segetis
AireDep_B1_reads_taxonomy	0.001051	114	2596826	Psychrobacter sp. YGAH215
AireDep_B1_reads_taxonomy	0.001051	114	2692831	Nodosilinea sp. FACHB-13
AireDep_B1_reads_taxonomy	0.001042	113	125	Pirellula staleyi
AireDep_B1_reads_taxonomy	0.001042	113	110319	Nocardioides sp. CF8
AireDep_B1_reads_taxonomy	0.001042	113	328396	Enterococcus aquimarinus
[truncated: 11,738 more rows]

## Sheet: WWTP out1
Taxonomic affiliation of reads
file	percent	reads	taxon_id	taxon_name
AireDep_BC_reads_taxonomy	1274718	39865	382	Sinorhizobium meliloti
AireDep_BC_reads_taxonomy	0.326442	10209	349277	uncultured Rubrobacteraceae bacterium
AireDep_BC_reads_taxonomy	0.313939	9818	393310	Skermanella aerolata
AireDep_BC_reads_taxonomy	0.238220	7450	1883427	Actinobacteria bacterium
AireDep_BC_reads_taxonomy	0.220953	6910	437475	uncultured Frankineae bacterium
AireDep_BC_reads_taxonomy	0.187443	5862	1978231	Acidobacteria bacterium
AireDep_BC_reads_taxonomy	0.174077	5444	2588938	Marmoricola caldifontis
AireDep_BC_reads_taxonomy	0.146929	4595	1909291	Frankiales bacterium
AireDep_BC_reads_taxonomy	0.135834	4248	1921566	Nocardioides cavernae
AireDep_BC_reads_taxonomy	0.124066	3880	136273	Kocuria polaris
AireDep_BC_reads_taxonomy	0.119686	3743	5599	Alternaria alternata
AireDep_BC_reads_taxonomy	0.119558	3739	105696	Epicoccum nigrum
AireDep_BC_reads_taxonomy	0.111884	3499	2026724	Chloroflexi bacterium
AireDep_BC_reads_taxonomy	0.111084	3474	119927	Alternaria tenuissima
AireDep_BC_reads_taxonomy	0.107951	3376	253824	uncultured Nocardioidaceae bacterium
AireDep_BC_reads_taxonomy	0.107855	3373	1123067	Rubellimicrobium mesophilum
AireDep_BC_reads_taxonomy	0.104593	3271	384677	Ornithinimicrobium pekingense
AireDep_BC_reads_taxonomy	0.100916	3156	515326	Cellulomonas aerilata
AireDep_BC_reads_taxonomy	0.100660	3148	1288636	Ornithinimicrobium flavum
AireDep_BC_reads_taxonomy	0.100628	3147	2736601	Nocardioides sp. zg-1230
AireDep_BC_reads_taxonomy	0.099989	3127	663609	Actinomycetospora cinnamomea
AireDep_BC_reads_taxonomy	0.088381	2764	97972	Periconia macrospinosa
AireDep_BC_reads_taxonomy	0.083425	2609	91943	Hortaea werneckii
AireDep_BC_reads_taxonomy	0.080323	2512	1550231	Blastococcus sp. DSM 44268
AireDep_BC_reads_taxonomy	0.079044	2472	687525	Rubellimicrobium roseum
AireDep_BC_reads_taxonomy	0.078629	2459	1162706	uncultured Solirubrobacteraceae bacterium
AireDep_BC_reads_taxonomy	0.077893	2436	2736253	Nocardioides sp. zg-1308
AireDep_BC_reads_taxonomy	0.077446	2422	546871	Friedmanniella luteola
AireDep_BC_reads_taxonomy	0.077094	2411	1275	Kocuria rosea
AireDep_BC_reads_taxonomy	0.075943	2375	5580	Aureobasidium pullulans
AireDep_BC_reads_taxonomy	0.074824	2340	748909	Nocardioides alpinus
AireDep_BC_reads_taxonomy	0.074312	2324	166793	Solirubrobacter pauli
AireDep_BC_reads_taxonomy	0.073640	2303	183478	Stemphylium lycopersici
AireDep_BC_reads_taxonomy	0.071050	2222	43	Cystobacter fuscus
AireDep_BC_reads_taxonomy	0.070603	2208	2653851	Rubrobacter sp. SCSIO 52909
AireDep_BC_reads_taxonomy	0.069707	2180	2559608	Blastococcus sp. CT_GayMR19
AireDep_BC_reads_taxonomy	0.069548	2175	43670	Cellulomonas cellasea
AireDep_BC_reads_taxonomy	0.068396	2139	1549810	Microvirga sp. BSC39
AireDep_BC_reads_taxonomy	0.065487	2048	298708	Sphingomonas kaistensis
AireDep_BC_reads_taxonomy	0.064208	2008	663603	Actinomycetospora succinea
AireDep_BC_reads_taxonomy	0.064144	2006	2771357	Microvirga sp. BT688
AireDep_BC_reads_taxonomy	0.064112	2005	1168730	Nocardioides glacieisoli
AireDep_BC_reads_taxonomy	0.063184	1976	2585369	Rubellimicrobium rubrum
AireDep_BC_reads_taxonomy	0.060786	1901	2714939	Nocardioides sp. HDW12B
AireDep_BC_reads_taxonomy	0.059635	1865	37928	Arthrobacter crystallopoietes
AireDep_BC_reads_taxonomy	0.058868	1841	2723059	Blastococcus sp. DSM 46790
AireDep_BC_reads_taxonomy	0.058580	1832	1681197	Arthrobacter sp. RIT-PI-e
AireDep_BC_reads_taxonomy	0.057333	1793	2250576	Blastococcus sp. TF02-9
AireDep_BC_reads_taxonomy	0.056182	1757	1135996	uncultured Actinomycetospora sp.
AireDep_BC_reads_taxonomy	0.055958	1750	763993	Pseudokineococcus lusitanus
AireDep_BC_reads_taxonomy	0.054839	1715	1861	Geodermatophilus obscurus
AireDep_BC_reads_taxonomy	0.053911	1686	1913988	Alphaproteobacteria bacterium
AireDep_BC_reads_taxonomy	0.052600	1645	1736431	Nocardioides sp. Root122
AireDep_BC_reads_taxonomy	0.051673	1616	1645740	uncultured Thermomicrobiales bacterium
AireDep_BC_reads_taxonomy	0.051577	1613	86259	Venturia nashicola
AireDep_BC_reads_taxonomy	0.051513	1611	1564158	Geodermatophilus sabuli
AireDep_BC_reads_taxonomy	0.050874	1591	2026742	Gemmatimonadetes bacterium
AireDep_BC_reads_taxonomy	0.049147	1537	2233999	Skermanella pratensis
AireDep_BC_reads_taxonomy	0.048475	1516	1176249	Kocuria dechangensis
AireDep_BC_reads_taxonomy	0.046205	1445	138336	Blastococcus saxobsidens
AireDep_BC_reads_taxonomy	0.045118	1411	706561	Hortaea thailandica
AireDep_BC_reads_taxonomy	0.044766	1400	363832	Solirubrobacter soli
AireDep_BC_reads_taxonomy	0.043008	1345	1855912	Luteitalea pratensis
AireDep_BC_reads_taxonomy	0.042592	1332	1442381	Dankookia rubra
AireDep_BC_reads_taxonomy	0.042464	1328	1798228	Blastococcus sp. DSM 46838
AireDep_BC_reads_taxonomy	0.042208	1320	543078	uncultured Rubellimicrobium sp.
AireDep_BC_reads_taxonomy	0.042176	1319	1168729	Nocardioides sp. HLT2-9
AireDep_BC_reads_taxonomy	0.042112	1317	1298857	Solirubrobacter sp. URHD0082
AireDep_BC_reads_taxonomy	0.040897	1279	433648	Nocardioides sediminis
AireDep_BC_reads_taxonomy	0.040449	1265	670291	Microvirga aerophila
AireDep_BC_reads_taxonomy	0.040034	1252	1187904	Alternaria burnsii
AireDep_BC_reads_taxonomy	0.039138	1224	286661	Peltaster fructicola
AireDep_BC_reads_taxonomy	0.039075	1222	1564162	Blastococcus colisei
AireDep_BC_reads_taxonomy	0.039043	1221	913326	Skermanella stibiiresistens
AireDep_BC_reads_taxonomy	0.038563	1206	252230	Nocardioides ganghwensis
AireDep_BC_reads_taxonomy	0.037955	1187	2108360	Microvirga tunisiensis
AireDep_BC_reads_taxonomy	0.037700	1179	2022746	Erwinia sp. 198
AireDep_BC_reads_taxonomy	0.037636	1177	83453	Melittangium boletus
AireDep_BC_reads_taxonomy	0.037572	1175	2518371	Nocardioides seonyuensis
AireDep_BC_reads_taxonomy	0.037124	1161	1869212	Chitinophagaceae bacterium
AireDep_BC_reads_taxonomy	0.036452	1140	38502	Blastococcus aggregatus
AireDep_BC_reads_taxonomy	0.036261	1134	1550233	Blastococcus sp. DSM 44205
AireDep_BC_reads_taxonomy	0.035941	1124	1871070	Oxalobacteraceae bacterium
AireDep_BC_reads_taxonomy	0.035269	1103	1882682	Microvirga ossetica
AireDep_BC_reads_taxonomy	0.034950	1093	169975	uncultured Acetobacteraceae bacterium
AireDep_BC_reads_taxonomy	0.034630	1083	938405	Belnapia rosea
AireDep_BC_reads_taxonomy	0.034470	1078	2559609	Blastococcus sp. CT_GayMR20
AireDep_BC_reads_taxonomy	0.034374	1075	1639882	Longimicrobium terrae
AireDep_BC_reads_taxonomy	0.034086	1066	705562	Polychaeton citri
AireDep_BC_reads_taxonomy	0.033990	1063	2740583	Flavisolibacter sp. BT320
AireDep_BC_reads_taxonomy	0.033958	1062	2518370	Nocardioides euryhalodurans
AireDep_BC_reads_taxonomy	0.033926	1061	2592335	Kallotenue sp. CFH 73958
AireDep_BC_reads_taxonomy	0.033543	1049	2248773	Ornithinimicrobium cerasi
AireDep_BC_reads_taxonomy	0.033351	1043	2026735	Deltaproteobacteria bacterium
AireDep_BC_reads_taxonomy	0.032839	1027	1907315	Modestobacter sp. DSM 46791
AireDep_BC_reads_taxonomy	0.032487	1016	1938746	Blastococcus sp. DSM 44272
AireDep_BC_reads_taxonomy	0.032392	1013	1977087	Proteobacteria bacterium
AireDep_BC_reads_taxonomy	0.031752	993	1736408	Nocardioides sp. Soil774
AireDep_BC_reads_taxonomy	0.031336	980	420324	Microvirga lupini
AireDep_BC_reads_taxonomy	0.031113	973	1709381	Baudoinia panamericana
AireDep_BC_reads_taxonomy	0.030985	969	2714944	Sphingomonas sp. HDW15C
AireDep_BC_reads_taxonomy	0.030889	966	29405	Microlunatus phosphovorus
AireDep_BC_reads_taxonomy	0.030825	964	1871043	Variovorax sp.
AireDep_BC_reads_taxonomy	0.030665	959	861299	Gemmatirosa kalamazoonesis
AireDep_BC_reads_taxonomy	0.030633	958	442954	Knoellia aerolata
AireDep_BC_reads_taxonomy	0.030569	956	2144185	Planctomonas deserti
AireDep_BC_reads_taxonomy	0.030441	952	40559	Botrytis cinerea
AireDep_BC_reads_taxonomy	0.030377	950	83449	Cystobacter ferrugineus
AireDep_BC_reads_taxonomy	0.030313	948	477641	Modestobacter marinus
AireDep_BC_reads_taxonomy	0.030281	947	1938745	Blastococcus sp. DSM 44270
AireDep_BC_reads_taxonomy	0.029929	936	1678846	Alternaria sp. MG1
AireDep_BC_reads_taxonomy	0.029738	930	2518372	Nocardioides eburneiflavus
AireDep_BC_reads_taxonomy	0.029386	919	112498	Ramularia collo-cygni
AireDep_BC_reads_taxonomy	0.029226	914	2694929	Pontibacter russatus
AireDep_BC_reads_taxonomy	0.029130	911	335381	uncultured Friedmanniella sp.
AireDep_BC_reads_taxonomy	0.029098	910	329884	Friedmanniomyces simplex
AireDep_BC_reads_taxonomy	0.028970	906	46353	Agrococcus jenensis
AireDep_BC_reads_taxonomy	0.028906	904	2171622	Blastococcus litoris
AireDep_BC_reads_taxonomy	0.028618	895	156630	Alternaria arborescens
AireDep_BC_reads_taxonomy	0.028395	888	1380356	Blastococcus sp. URHD0036
AireDep_BC_reads_taxonomy	0.028331	886	1137991	Geodermatophilus siccatus
AireDep_BC_reads_taxonomy	0.028267	884	158754	uncultured Sphingomonas sp.
AireDep_BC_reads_taxonomy	0.028235	883	395010	Zasmidium cellare
AireDep_BC_reads_taxonomy	0.027883	872	161662	Teratosphaeria nubilosa
AireDep_BC_reads_taxonomy	0.027883	872	2665644	Paracoccus sp. YIM 132242
AireDep_BC_reads_taxonomy	0.027148	849	2714943	Sphingomonas sp. HDW15B
AireDep_BC_reads_taxonomy	0.027084	847	1137993	Geodermatophilus africanus
AireDep_BC_reads_taxonomy	0.026956	843	543356	Lysobacter bugurensis
AireDep_BC_reads_taxonomy	0.026828	839	860221	Georgenia satyanarayanai
AireDep_BC_reads_taxonomy	0.026764	837	1869227	bacterium
AireDep_BC_reads_taxonomy	0.026732	836	715784	Nocardioides iriomotensis
AireDep_BC_reads_taxonomy	0.026540	830	2763008	Nocardioides sp. zg-1228
AireDep_BC_reads_taxonomy	0.026156	818	2491866	Paracoccus haematequi
AireDep_BC_reads_taxonomy	0.025805	807	2250577	Blastococcus sp. TF02A-26
AireDep_BC_reads_taxonomy	0.025677	803	329885	Friedmanniomyces endolithicus
AireDep_BC_reads_taxonomy	0.025677	803	1507870	Rachicladosporium antarcticum
AireDep_BC_reads_taxonomy	0.025613	801	1688693	Arthrobacter sp. AFG7.2
AireDep_BC_reads_taxonomy	0.025325	792	1736416	Nocardioides sp. Soil805
AireDep_BC_reads_taxonomy	0.025165	787	2026780	Planctomycetes bacterium
AireDep_BC_reads_taxonomy	0.024589	769	2559606	Blastococcus sp. AZ43
AireDep_BC_reads_taxonomy	0.024462	765	433659	Nocardioides mesophilus
AireDep_BC_reads_taxonomy	0.024334	761	1470358	Candidatus Blastococcus massiliensis
AireDep_BC_reads_taxonomy	0.024142	755	245562	Acidomyces sp. 'richmondensis'
AireDep_BC_reads_taxonomy	0.024142	755	1898978	Hymenobacter sp.
AireDep_BC_reads_taxonomy	0.024110	754	1798227	Blastococcus sp. DSM 46786
AireDep_BC_reads_taxonomy	0.024014	751	2559607	Blastococcus sp. CT_GayMR16
AireDep_BC_reads_taxonomy	0.023982	750	2058780	Nocardioides flavus Wang et al. 2016
AireDep_BC_reads_taxonomy	0.023694	741	245834	Neohortaea acidophila
AireDep_BC_reads_taxonomy	0.023246	727	125288	Ornithinimicrobium humiphilum
AireDep_BC_reads_taxonomy	0.023119	723	49319	Rubrobacter xylanophilus
AireDep_BC_reads_taxonomy	0.022895	716	673521	Blastococcus endophyticus
AireDep_BC_reads_taxonomy	0.022703	710	64363	Dothistroma septosporum
AireDep_BC_reads_taxonomy	0.022639	708	459472	Planomicrobium glaciei
AireDep_BC_reads_taxonomy	0.022479	703	407019	Sphingomonas astaxanthinifaciens
AireDep_BC_reads_taxonomy	0.022319	698	1608614	Modestobacter muralis
AireDep_BC_reads_taxonomy	0.022127	692	1891241	Betaproteobacteria bacterium
AireDep_BC_reads_taxonomy	0.021935	686	1033741	Microvirga massiliensis
AireDep_BC_reads_taxonomy	0.021935	686	1736410	Arthrobacter sp. Soil782
AireDep_BC_reads_taxonomy	0.021712	679	2135686	Nocardioides sp. CF479
AireDep_BC_reads_taxonomy	0.021392	669	1285192	Janibacter cremeus
AireDep_BC_reads_taxonomy	0.021360	668	2527974	Planctomycetes bacterium ElP
AireDep_BC_reads_taxonomy	0.020944	655	351215	Pseudokineococcus marinus
AireDep_BC_reads_taxonomy	0.020656	646	2013562	Siccirubricoccus deserti
AireDep_BC_reads_taxonomy	0.020465	640	546874	Friedmanniella sagamiharensis
AireDep_BC_reads_taxonomy	0.020369	637	1909293	Acetobacteraceae bacterium
AireDep_BC_reads_taxonomy	0.020273	634	231269	Fusarium coffeatum
AireDep_BC_reads_taxonomy	0.020209	632	671622	Microbacterium yannicii
AireDep_BC_reads_taxonomy	0.020081	628	2583808	Aggregicoccus sp. 17bor-14
AireDep_BC_reads_taxonomy	0.020017	626	2653157	Nocardioides sp. AX2bis
AireDep_BC_reads_taxonomy	0.019985	625	685502	Pseudocercospora fuligena
AireDep_BC_reads_taxonomy	0.019953	624	1881103	Geodermatophilus sp. DSM 45219
AireDep_BC_reads_taxonomy	0.019665	615	77133	uncultured bacterium
AireDep_BC_reads_taxonomy	0.019441	608	462254	Aplosporella prunicola
AireDep_BC_reads_taxonomy	0.019281	603	1840703	Blastococcus sp. CCUG 61487
AireDep_BC_reads_taxonomy	0.019249	602	131568	Kineococcus radiotolerans
AireDep_BC_reads_taxonomy	0.019249	602	198441	uncultured Nocardioides sp.
AireDep_BC_reads_taxonomy	0.019058	596	2026799	Verrucomicrobia bacterium
AireDep_BC_reads_taxonomy	0.018866	590	45130	Bipolaris sorokiniana
AireDep_BC_reads_taxonomy	0.018866	590	112489	Dissoconium aciculare
AireDep_BC_reads_taxonomy	0.018866	590	1298863	Marmoricola sp. URHB0036
AireDep_BC_reads_taxonomy	0.018866	590	2250580	Blastococcus sp. TF02A-30
AireDep_BC_reads_taxonomy	0.018738	586	397258	Nocardioides hwasunensis
AireDep_BC_reads_taxonomy	0.018706	585	2035835	Geodermatophilus chilensis
AireDep_BC_reads_taxonomy	0.018642	583	191495	Conexibacter woesei
AireDep_BC_reads_taxonomy	0.018578	581	2026729	Cytophagaceae bacterium
AireDep_BC_reads_taxonomy	0.018514	579	2053607	Candidatus Rokubacteria bacterium
AireDep_BC_reads_taxonomy	0.018482	578	101162	Bipolaris oryzae
AireDep_BC_reads_taxonomy	0.017938	561	504800	Geodermatophilus ruber
AireDep_BC_reads_taxonomy	0.017906	560	217144	uncultured Blastococcus sp.
AireDep_BC_reads_taxonomy	0.017843	558	512350	Actinoplanes xinjiangensis
AireDep_BC_reads_taxonomy	0.017779	556	1564164	Blastococcus xanthinilyticus
AireDep_BC_reads_taxonomy	0.017747	555	1854641	Croceibacterium ferulae
AireDep_BC_reads_taxonomy	0.017619	551	1214787	Paracoccus sediminis
AireDep_BC_reads_taxonomy	0.017491	547	203437	uncultured Gemmatimonadetes bacterium
AireDep_BC_reads_taxonomy	0.017171	537	1913989	Gammaproteobacteria bacterium
AireDep_BC_reads_taxonomy	0.017139	536	120017	Ustilago hordei
AireDep_BC_reads_taxonomy	0.017043	533	765868	Stagonospora sp. SRC1lsM3a
AireDep_BC_reads_taxonomy	0.016755	524	2026353	Geodermatophilus daqingensis
AireDep_BC_reads_taxonomy	0.016723	523	2303986	Geodermatophilus sp. LHW52908
AireDep_BC_reads_taxonomy	0.016564	518	273676	Nocardioides oleivorans
AireDep_BC_reads_taxonomy	0.016532	517	56	Sorangium cellulosum
AireDep_BC_reads_taxonomy	0.016468	515	40990	Saccharomonospora glauca
AireDep_BC_reads_taxonomy	0.016468	515	675864	Auraticoccus monumenti
AireDep_BC_reads_taxonomy	0.016436	514	317577	Deinococcus ficus
AireDep_BC_reads_taxonomy	0.016372	512	1045317	Sphingomonas lutea
AireDep_BC_reads_taxonomy	0.016276	509	246130	uncultured Gemmatimonadaceae bacterium
AireDep_BC_reads_taxonomy	0.016244	508	429133	Modestobacter versicolor
AireDep_BC_reads_taxonomy	0.015892	497	1871071	Comamonadaceae bacterium
AireDep_BC_reads_taxonomy	0.015796	494	2494735	Cellulomonas endophytica
AireDep_BC_reads_taxonomy	0.015604	488	310071	uncultured Acidimicrobiales bacterium
AireDep_BC_reads_taxonomy	0.015604	488	2138300	Nocardioides gansuensis
AireDep_BC_reads_taxonomy	0.015540	486	37921	Arthrobacter agilis
AireDep_BC_reads_taxonomy	0.015444	483	424797	Nocardioides terrigena
AireDep_BC_reads_taxonomy	0.015284	478	1545443	Belnapia sp. F-4-1
AireDep_BC_reads_taxonomy	0.015221	476	2138576	Vitiosangium sp. GDMCC 1.1324
AireDep_BC_reads_taxonomy	0.015189	475	2078013	Microvirga calopogonii
AireDep_BC_reads_taxonomy	0.015189	475	2594794	Hymenobacter sp. Fur1
AireDep_BC_reads_taxonomy	0.015093	472	559561	Aureobasidium namibiae
AireDep_BC_reads_taxonomy	0.014997	469	1708	Cellulomonas fimi
AireDep_BC_reads_taxonomy	0.014997	469	2653852	Rubrobacter sp. SCSIO 52915
AireDep_BC_reads_taxonomy	0.014869	465	77675	Paracraurococcus ruber
AireDep_BC_reads_taxonomy	0.014773	462	2250581	Blastococcus sp. TBT05-19
AireDep_BC_reads_taxonomy	0.014741	461	2675880	Fusarium flagelliforme
AireDep_BC_reads_taxonomy	0.014677	459	2133958	Nocardioides currus
AireDep_BC_reads_taxonomy	0.014645	458	110321	Sinorhizobium medicae
AireDep_BC_reads_taxonomy	0.014613	457	365533	Belnapia moabensis
AireDep_BC_reads_taxonomy	0.014517	454	2740529	Microvirga sp. R24
AireDep_BC_reads_taxonomy	0.014197	444	1195761	Ornithinimicrobium tianjinense
AireDep_BC_reads_taxonomy	0.014165	443	864069	Microvirga lotononidis
AireDep_BC_reads_taxonomy	0.014133	442	1909295	Solirubrobacterales bacterium
AireDep_BC_reads_taxonomy	0.014005	438	499555	Dietzia timorensis
AireDep_BC_reads_taxonomy	0.014005	438	1564161	Geodermatophilus aquaeductus
AireDep_BC_reads_taxonomy	0.013973	437	167740	Alternaria gaisen
AireDep_BC_reads_taxonomy	0.013973	437	1128676	Pseudonocardia hierapolitana
AireDep_BC_reads_taxonomy	0.013878	434	1795310	Paracoccus acridae
AireDep_BC_reads_taxonomy	0.013718	429	57001	Amaricoccus macauensis
AireDep_BC_reads_taxonomy	0.013718	429	1045774	Nocardioides lianchengensis
AireDep_BC_reads_taxonomy	0.013654	427	2764186	Sphingomonas sp. sand1-3
AireDep_BC_reads_taxonomy	0.013526	423	85929	Sphaerulina musiva
AireDep_BC_reads_taxonomy	0.013462	421	525640	Paracoccus chinensis
AireDep_BC_reads_taxonomy	0.013270	415	1333667	Geodermatophilus poikilotrophus
AireDep_BC_reads_taxonomy	0.013238	414	549386	Microvirga guangxiensis
AireDep_BC_reads_taxonomy	0.013206	413	386874	Sphingomonas sediminicola
AireDep_BC_reads_taxonomy	0.013206	413	2250575	Geodermatophilus sp. TF02-6
AireDep_BC_reads_taxonomy	0.013174	412	2664374	Iamiaceae bacterium SCSIO 58843
AireDep_BC_reads_taxonomy	0.013142	411	1542435	Nocardioides solisilvae
AireDep_BC_reads_taxonomy	0.013078	409	1572751	Croceibacterium mercuriale
AireDep_BC_reads_taxonomy	0.013046	408	1104779	Sphingomonas sp. YJ09
AireDep_BC_reads_taxonomy	0.013014	407	147645	Paracoccus yeei
AireDep_BC_reads_taxonomy	0.012982	406	2498453	Geminicoccus sp. CPCC 101083
AireDep_BC_reads_taxonomy	0.012822	401	2590013	Ornithinimicrobium sp. DSM 17687
AireDep_BC_reads_taxonomy	0.012790	400	147560	Delphinella strobiligena
AireDep_BC_reads_taxonomy	0.012790	400	2527868	Paracraurococcus sp. NE82
AireDep_BC_reads_taxonomy	0.012630	395	1330255	Paracoccus sp. SY
AireDep_BC_reads_taxonomy	0.012630	395	2596915	Hymenobacter sp. NBH84
AireDep_BC_reads_taxonomy	0.012630	395	2609562	Kineococcus rubinsiae
AireDep_BC_reads_taxonomy	0.012567	393	1298856	Sphingomonas sp. URHD0007
AireDep_BC_reads_taxonomy	0.012535	392	48	Archangium gephyra
AireDep_BC_reads_taxonomy	0.012535	392	1128670	Microvirga makkahensis
AireDep_BC_reads_taxonomy	0.012503	391	690899	Lentithecium fluviatile
AireDep_BC_reads_taxonomy	0.012471	390	184978	Decorospora gaudefroyi
AireDep_BC_reads_taxonomy	0.012375	387	433660	Nocardioides halotolerans
AireDep_BC_reads_taxonomy	0.012247	383	1380388	Nocardioides sp. URHA0032
AireDep_BC_reads_taxonomy	0.012183	381	2201155	Pseudonocardiales bacterium
AireDep_BC_reads_taxonomy	0.012183	381	2448054	Gemmatimonadales bacterium
AireDep_BC_reads_taxonomy	0.011991	375	1550242	Geodermatophilus sp. DSM 44511
AireDep_BC_reads_taxonomy	0.011959	374	1862707	Microvirga sp. KLBC 81
AireDep_BC_reads_taxonomy	0.011959	374	1898104	Bacteroidetes bacterium
AireDep_BC_reads_taxonomy	0.011959	374	1915382	Paracoccus aerius
AireDep_BC_reads_taxonomy	0.011863	371	1550230	Modestobacter sp. DSM 44400
AireDep_BC_reads_taxonomy	0.011863	371	1817963	Roseomonas deserti
AireDep_BC_reads_taxonomy	0.011831	370	1286181	Mycolicibacterium arabiense
AireDep_BC_reads_taxonomy	0.011831	370	2653936	Tetrasphaera sp. F2B08
AireDep_BC_reads_taxonomy	0.011799	369	1891238	Burkholderiales bacterium
AireDep_BC_reads_taxonomy	0.011767	368	2508326	Nocardioides sp. 503
AireDep_BC_reads_taxonomy	0.011735	367	1736409	Nocardioides sp. Soil777
AireDep_BC_reads_taxonomy	0.011703	366	28214	Sphingomonas sp.
AireDep_BC_reads_taxonomy	0.011671	365	1380389	Sphingomonas sp. URHD0057
AireDep_BC_reads_taxonomy	0.011639	364	86796	Marmoricola aurantiacus
AireDep_BC_reads_taxonomy	0.011607	363	2593973	Serinicoccus sp. W204
AireDep_BC_reads_taxonomy	0.011607	363	2714938	Nocardioides sp. HDW12A
AireDep_BC_reads_taxonomy	0.011607	363	2760089	Nocardioides sp. S-713
AireDep_BC_reads_taxonomy	0.011575	362	88139	Modestobacter multiseptatus
AireDep_BC_reads_taxonomy	0.011543	361	45151	Pyrenophora tritici-repentis
AireDep_BC_reads_taxonomy	0.011543	361	336989	Pontibacter roseus
AireDep_BC_reads_taxonomy	0.011511	360	496014	Baekduia soli
AireDep_BC_reads_taxonomy	0.011511	360	693023	Roseomonas pecuniae
AireDep_BC_reads_taxonomy	0.011447	358	2736640	Pseudonocardia sp. Gen01
AireDep_BC_reads_taxonomy	0.011415	357	706981	Clathrospora elynae
AireDep_BC_reads_taxonomy	0.011383	356	2729387	Actinomycetospora sp. TBRC 11914
AireDep_BC_reads_taxonomy	0.011351	355	185139	Rubrobacter taiwanensis
AireDep_BC_reads_taxonomy	0.011351	355	402596	Nocardioides exalbidus
AireDep_BC_reads_taxonomy	0.011287	353	1682650	Microvirga pakistanensis
AireDep_BC_reads_taxonomy	0.011256	352	1280837	Meira miltonrushii
AireDep_BC_reads_taxonomy	0.011224	351	1528104	Geodermatophilus sp. DSM 44513
AireDep_BC_reads_taxonomy	0.011192	350	154117	Georgenia muralis
AireDep_BC_reads_taxonomy	0.011192	350	681627	Micrococcus sp. TA1
AireDep_BC_reads_taxonomy	0.011192	350	1736379	Marmoricola sp. Leaf446
AireDep_BC_reads_taxonomy	0.011160	349	2339232	Frankiales bacterium YIM 75000
AireDep_BC_reads_taxonomy	0.011096	347	2250574	Blastococcus sp. TF02-8
AireDep_BC_reads_taxonomy	0.011032	345	404900	Geminicoccus roseus
AireDep_BC_reads_taxonomy	0.011032	345	2497878	Nocardioides guangzhouensis
AireDep_BC_reads_taxonomy	0.010968	343	2730920	Enterovirga sp. DB1703
AireDep_BC_reads_taxonomy	0.010968	343	2742824	Schlegelella sp. ID0723
AireDep_BC_reads_taxonomy	0.010904	341	28042	Saccharopolyspora rectivirgula
AireDep_BC_reads_taxonomy	0.010904	341	1005944	Nocardioides szechwanensis
AireDep_BC_reads_taxonomy	0.010904	341	2340821	Nocardioides sp. SZ4R5S7
AireDep_BC_reads_taxonomy	0.010872	340	904963	uncultured Phycisphaerae bacterium
AireDep_BC_reads_taxonomy	0.010872	340	2283195	Ornithinimicrobium sp. AMA3305
AireDep_BC_reads_taxonomy	0.010808	338	1854500	Roseomonas nepalensis
AireDep_BC_reads_taxonomy	0.010776	337	1914755	Nocardioides thalensis
AireDep_BC_reads_taxonomy	0.010744	336	2070508	Blastococcus atacamensis
AireDep_BC_reads_taxonomy	0.010488	328	1660163	Gemmatimonadetes bacterium SCN 70-22
AireDep_BC_reads_taxonomy	0.010488	328	2559610	Geodermatophilus sp. DF01_2
AireDep_BC_reads_taxonomy	0.010424	326	53388	Friedmanniella antarctica
AireDep_BC_reads_taxonomy	0.010392	325	401976	Pseudonocardia endophytica
AireDep_BC_reads_taxonomy	0.010392	325	2559612	Blastococcus sp. TF02A_35
AireDep_BC_reads_taxonomy	0.010328	323	2712223	Nocardioides sp. R-3366
AireDep_BC_reads_taxonomy	0.010328	323	2774019	Nocardioides sp. MJB4
AireDep_BC_reads_taxonomy	0.010296	322	638953	Georgenia soli
AireDep_BC_reads_taxonomy	0.010232	320	1176646	Sphingomonas daechungensis
AireDep_BC_reads_taxonomy	0.010232	320	2580413	Microvirga brassicacearum
AireDep_BC_reads_taxonomy	0.010136	317	1173082	Devosia submarina
AireDep_BC_reads_taxonomy	0.010104	316	882449	Pseudonocardia cypriaca
AireDep_BC_reads_taxonomy	0.010072	315	2506407	Geminicoccus sp. CPCC 101082
AireDep_BC_reads_taxonomy	0.010008	313	1137989	Geodermatophilus normandii
AireDep_BC_reads_taxonomy	0.010008	313	1926873	Xanthomonadaceae bacterium
AireDep_BC_reads_taxonomy	0.010008	313	2026800	Verrucomicrobiaceae bacterium
AireDep_BC_reads_taxonomy	0.009976	312	642762	Nocardioides rubriscoriae
AireDep_BC_reads_taxonomy	0.009976	312	663602	Actinomycetospora corticicola
AireDep_BC_reads_taxonomy	0.009944	311	1380392	Nocardioides sp. URHA0020
AireDep_BC_reads_taxonomy	0.009944	311	1619313	Erwinia gerundensis
AireDep_BC_reads_taxonomy	0.009944	311	2726743	Arthrobacter sp. SF27
AireDep_BC_reads_taxonomy	0.009913	310	2080755	Tautonia sociabilis
AireDep_BC_reads_taxonomy	0.009913	310	2607907	Adhaeribacter sp. DK36
AireDep_BC_reads_taxonomy	0.009881	309	13684	Parastagonospora nodorum
AireDep_BC_reads_taxonomy	0.009881	309	93612	Exserohilum turcicum
AireDep_BC_reads_taxonomy	0.009881	309	1736345	Sphingomonas sp. Leaf343
AireDep_BC_reads_taxonomy	0.009849	308	909625	Rubrobacter aplysinae
AireDep_BC_reads_taxonomy	0.009817	307	559628	Kineococcus rhizosphaerae
AireDep_BC_reads_taxonomy	0.009817	307	2704465	Rhodocytophaga sp. 172606-1
AireDep_BC_reads_taxonomy	0.009785	306	2315330	Sphingomonas sp. HMF7854
AireDep_BC_reads_taxonomy	0.009753	305	1909294	Rhizobiales bacterium
AireDep_BC_reads_taxonomy	0.009753	305	2595053	Siccirubricoccus sp. 1-3
AireDep_BC_reads_taxonomy	0.009721	304	642780	Marmoricola scoriae
AireDep_BC_reads_taxonomy	0.009689	303	43677	Promicromonospora citrea
AireDep_BC_reads_taxonomy	0.009689	303	122368	Cercospora beticola
AireDep_BC_reads_taxonomy	0.009689	303	1871066	Mesorhizobium sp.
AireDep_BC_reads_taxonomy	0.009689	303	2709662	Pyxidicoccus sp. CA060A
AireDep_BC_reads_taxonomy	0.009657	302	487318	Roseomonas frigidaquae
AireDep_BC_reads_taxonomy	0.009657	302	2006849	Xanthomonadales bacterium
AireDep_BC_reads_taxonomy	0.009625	301	46634	Aureobasidium melanogenum
AireDep_BC_reads_taxonomy	0.009593	300	53485	Pyrenophora teres
AireDep_BC_reads_taxonomy	0.009593	300	388950	Pontibacter akesuensis
AireDep_BC_reads_taxonomy	0.009561	299	1036181	Friedmanniella flava
AireDep_BC_reads_taxonomy	0.009561	299	1485588	Crenalkalicoccus roseus
AireDep_BC_reads_taxonomy	0.009529	298	1181884	Modestobacter roseus
AireDep_BC_reads_taxonomy	0.009529	298	1225564	Microvirga vignae
AireDep_BC_reads_taxonomy	0.009529	298	2164074	Nakamurella deserti
AireDep_BC_reads_taxonomy	0.009465	296	1564159	Geodermatophilus pulveris
AireDep_BC_reads_taxonomy	0.009465	296	1672391	uncultured Chloroflexia bacterium
AireDep_BC_reads_taxonomy	0.009465	296	2303576	Sphingomonas sp. SYSUP0001
AireDep_BC_reads_taxonomy	0.009433	295	45293	Massarina eburnea
AireDep_BC_reads_taxonomy	0.009433	295	661492	Nocardioides panaciterrulae
AireDep_BC_reads_taxonomy	0.009433	295	1325935	Nocardioides massiliensis
AireDep_BC_reads_taxonomy	0.009433	295	1469910	Ophiobolus disseminans
AireDep_BC_reads_taxonomy	0.009433	295	1871053	Phenylobacterium sp.
AireDep_BC_reads_taxonomy	0.009433	295	1882752	Singulisphaera sp. GP187
AireDep_BC_reads_taxonomy	0.009433	295	2230885	Roseicella frigidaeris
AireDep_BC_reads_taxonomy	0.009401	294	176275	Beauveria bassiana
AireDep_BC_reads_taxonomy	0.009401	294	1036020	Nocardioides soli
AireDep_BC_reads_taxonomy	0.009369	293	147558	Byssothecium circinans
AireDep_BC_reads_taxonomy	0.009337	292	2566013	Cellulomonas shaoxiangyii
AireDep_BC_reads_taxonomy	0.009305	291	1974281	Rachicladosporium sp. CCFEE 5018
AireDep_BC_reads_taxonomy	0.009305	291	2079200	Actinocorallia populi
AireDep_BC_reads_taxonomy	0.009273	290	1119534	Nocardioides perillae
AireDep_BC_reads_taxonomy	0.009241	289	41	Stigmatella aurantiaca
AireDep_BC_reads_taxonomy	0.009241	289	1710	Cellulosimicrobium cellulans
AireDep_BC_reads_taxonomy	0.009241	289	394096	Hyalangium minutum
AireDep_BC_reads_taxonomy	0.009209	288	217168	Microvirga flocculans
AireDep_BC_reads_taxonomy	0.009209	288	661485	Marmoricola pocheonensis
AireDep_BC_reads_taxonomy	0.009177	287	466153	Singulisphaera acidiphila
AireDep_BC_reads_taxonomy	0.009177	287	1038857	Kocuria sediminis
AireDep_BC_reads_taxonomy	0.009177	287	1926648	Nocardioides litoris
AireDep_BC_reads_taxonomy	0.009177	287	2594265	Ornithinimicrobium sp. H23M54
AireDep_BC_reads_taxonomy	0.009177	287	2754045	Aeromicrobium sp. Marseille-Q0843
AireDep_BC_reads_taxonomy	0.009145	286	1137994	Geodermatophilus saharensis
AireDep_BC_reads_taxonomy	0.009145	286	1781167	Ramlibacter rhizophilus
AireDep_BC_reads_taxonomy	0.009145	286	2666047	Ornithinimicrobium cavernae
AireDep_BC_reads_taxonomy	0.009113	285	2201891	Nocardioides silvaticus
AireDep_BC_reads_taxonomy	0.009081	284	453783	Lysobacter soli
AireDep_BC_reads_taxonomy	0.009017	282	1259133	Cellulomonas sp. HLT2-17
AireDep_BC_reads_taxonomy	0.009017	282	1622177	Georgenia subflava
AireDep_BC_reads_taxonomy	0.009017	282	2315689	Sphingomonas edaphi
AireDep_BC_reads_taxonomy	0.008953	280	223903	Hymenobacter norwichensis
AireDep_BC_reads_taxonomy	0.008921	279	156981	Cellulomonas hominis
AireDep_BC_reads_taxonomy	0.008921	279	670289	Adhaeribacter aerolatus
AireDep_BC_reads_taxonomy	0.008889	278	1638099	Salinarimonas sp. BN140002
AireDep_BC_reads_taxonomy	0.008889	278	2032623	Paracoccus salipaludis
AireDep_BC_reads_taxonomy	0.008857	277	75289	Pseudonocardia xinjiangensis
AireDep_BC_reads_taxonomy	0.008825	276	912552	Conexibacter arvalis
AireDep_BC_reads_taxonomy	0.008761	274	391953	Aquincola tertiaricarbonis
AireDep_BC_reads_taxonomy	0.008729	273	198092	Roseomonas rosea
AireDep_BC_reads_taxonomy	0.008697	272	1450171	Aaosphaeria arxii
AireDep_BC_reads_taxonomy	0.008665	271	1047171	Zymoseptoria tritici
AireDep_BC_reads_taxonomy	0.008665	271	1895809	Pseudonocardia sp. 73-21
AireDep_BC_reads_taxonomy	0.008633	270	1643322	Nocardioides ungokensis
AireDep_BC_reads_taxonomy	0.008633	270	2594473	Sphingomonas sp. AE3
AireDep_BC_reads_taxonomy	0.008570	268	5949	Stylonychia lemnae
AireDep_BC_reads_taxonomy	0.008570	268	113562	Actinoplanes derwentensis
AireDep_BC_reads_taxonomy	0.008570	268	1904967	Pseudonocardia sp. CNS-004
AireDep_BC_reads_taxonomy	0.008506	266	374514	Nocardioides marinus
AireDep_BC_reads_taxonomy	0.008474	265	2528244	Paracoccus subflavus
AireDep_BC_reads_taxonomy	0.008442	264	5016	Bipolaris maydis
AireDep_BC_reads_taxonomy	0.008442	264	2555898	Sphingomonas parva
AireDep_BC_reads_taxonomy	0.008410	263	2754695	Microvirga sp. Marseille-Q2068
AireDep_BC_reads_taxonomy	0.008378	262	59931	Synechococcus sp. WH 7805
AireDep_BC_reads_taxonomy	0.008378	262	90978	Curvularia kusanoi
AireDep_BC_reads_taxonomy	0.008378	262	145483	Frigoribacterium faeni
AireDep_BC_reads_taxonomy	0.008378	262	1176130	Aulographum hederae
AireDep_BC_reads_taxonomy	0.008378	262	1386098	Actinotalea ferrariae
AireDep_BC_reads_taxonomy	0.008346	261	768556	uncultured Solirubrobacterales bacterium
AireDep_BC_reads_taxonomy	0.008346	261	2482790	Thermomicrobiales bacterium
AireDep_BC_reads_taxonomy	0.008314	260	2307076	Roseomonas vastitatis
AireDep_BC_reads_taxonomy	0.008314	260	2712865	Paludisphaera soli
AireDep_BC_reads_taxonomy	0.008282	259	271432	Arthrobacter pigmenti
AireDep_BC_reads_taxonomy	0.008282	259	397278	Marmoricola aequoreus
AireDep_BC_reads_taxonomy	0.008282	259	2041189	Caldovatus sediminis
AireDep_BC_reads_taxonomy	0.008218	257	5044	Acremonium chrysogenum
AireDep_BC_reads_taxonomy	0.008186	256	373040	Massilia aurea
AireDep_BC_reads_taxonomy	0.008186	256	2763506	Hymenobacter sp. BT507
AireDep_BC_reads_taxonomy	0.008154	255	467091	Ilumatobacter fluminis
AireDep_BC_reads_taxonomy	0.008122	254	91370	Pyrenophora seminiperda
AireDep_BC_reads_taxonomy	0.008122	254	2024894	Acidimicrobiaceae bacterium
AireDep_BC_reads_taxonomy	0.008090	253	388357	Kocuria turfanensis
AireDep_BC_reads_taxonomy	0.008090	253	1400979	Pontibacter diazotrophicus
AireDep_BC_reads_taxonomy	0.008090	253	2044944	Sphingobacteriales bacterium
AireDep_BC_reads_taxonomy	0.008058	252	331657	Cryomyces minteri
AireDep_BC_reads_taxonomy	0.008026	251	153730	Agrococcus baldri
AireDep_BC_reads_taxonomy	0.007994	250	1797193	Acidobacteria bacterium RIFCSPLOWO2_12_FULL_67_14b
AireDep_BC_reads_taxonomy	0.007994	250	1871086	Brevundimonas sp.
AireDep_BC_reads_taxonomy	0.007994	250	2184016	Roseomonas sp. CQN31
AireDep_BC_reads_taxonomy	0.007962	249	380	Sinorhizobium fredii
AireDep_BC_reads_taxonomy	0.007962	249	29299	Nocardioides plantarum
AireDep_BC_reads_taxonomy	0.007962	249	280036	Sporisorium graminicola
AireDep_BC_reads_taxonomy	0.007962	249	295419	Rubellimicrobium thermophilum
AireDep_BC_reads_taxonomy	0.007962	249	394095	Pyxidicoccus fallax
AireDep_BC_reads_taxonomy	0.007898	247	1070870	Geodermatophilus nigrescens
AireDep_BC_reads_taxonomy	0.007898	247	2696565	Kineococcus vitellinus
AireDep_BC_reads_taxonomy	0.007866	246	1538656	Cellulomonas sp. APG4
AireDep_BC_reads_taxonomy	0.007866	246	2026763	Myxococcales bacterium
AireDep_BC_reads_taxonomy	0.007866	246	2691959	Nocardioides sp. YIM 123512
AireDep_BC_reads_taxonomy	0.007834	245	1895795	Myxococcales bacterium 68-20
AireDep_BC_reads_taxonomy	0.007802	244	913969	Knoellia flava
AireDep_BC_reads_taxonomy	0.007770	243	28447	Clavibacter michiganensis
AireDep_BC_reads_taxonomy	0.007770	243	61459	Coniosporium apollinis
AireDep_BC_reads_taxonomy	0.007738	242	419476	Nocardioides marinisabuli
AireDep_BC_reads_taxonomy	0.007738	242	1386092	Cellulomonas carbonis
AireDep_BC_reads_taxonomy	0.007738	242	2497754	Sphingosinicella sp. CPCC 101087
AireDep_BC_reads_taxonomy	0.007706	241	1042127	Aureobasidium subglaciale
AireDep_BC_reads_taxonomy	0.007706	241	2761101	Nocardioides sp. KIGAM211
AireDep_BC_reads_taxonomy	0.007642	239	45142	Cucurbitaria berberidis
AireDep_BC_reads_taxonomy	0.007642	239	630975	Pseudonocardia kunmingensis
AireDep_BC_reads_taxonomy	0.007610	238	2558918	Nocardioides sp. SB3-45
AireDep_BC_reads_taxonomy	0.007578	237	1960309	Klenkia marina
AireDep_BC_reads_taxonomy	0.007546	236	630973	Pseudonocardia bannensis
AireDep_BC_reads_taxonomy	0.007546	236	765867	Pyrenochaeta sp. DS3sAY3a
AireDep_BC_reads_taxonomy	0.007546	236	2562311	Roseomonas sp. AR75
AireDep_BC_reads_taxonomy	0.007514	235	56438	Couchioplanes caeruleus
AireDep_BC_reads_taxonomy	0.007514	235	482630	Hassallia byssoidea
AireDep_BC_reads_taxonomy	0.007514	235	2709663	Pyxidicoccus sp. CA032A
AireDep_BC_reads_taxonomy	0.007482	234	2590212	Azohydromonas sp. 13393
AireDep_BC_reads_taxonomy	0.007418	232	882824	Knoellia locipacati
AireDep_BC_reads_taxonomy	0.007386	231	452982	Roseomonas aerilata
AireDep_BC_reads_taxonomy	0.007386	231	1104780	Sphingosinicella sp. YJ22
AireDep_BC_reads_taxonomy	0.007322	229	2545983	Roseomonas sp. M0104
AireDep_BC_reads_taxonomy	0.007290	228	1045009	Citricoccus sp. CH26A
AireDep_BC_reads_taxonomy	0.007290	228	1978525	Sphingomonadales bacterium
AireDep_BC_reads_taxonomy	0.007290	228	2068657	Sphingosinicella humi
AireDep_BC_reads_taxonomy	0.007259	227	2670337	Nocardioides speluncae
AireDep_BC_reads_taxonomy	0.007227	226	210430	Setomelanomma holmii
AireDep_BC_reads_taxonomy	0.007227	226	2220096	Indioceanicola profundi
AireDep_BC_reads_taxonomy	0.007195	225	470096	Pseudovirgaria hyperparasitica
AireDep_BC_reads_taxonomy	0.007163	224	1967498	Ilumatobacter sp.
AireDep_BC_reads_taxonomy	0.007163	224	2665648	Paracoccus sp. S-4012
AireDep_BC_reads_taxonomy	0.007131	223	37633	Kineococcus aurantiacus
AireDep_BC_reads_taxonomy	0.007131	223	281714	Nocardioides alkalitolerans
AireDep_BC_reads_taxonomy	0.007131	223	2213158	Modestobacter altitudinis
AireDep_BC_reads_taxonomy	0.007099	222	113567	Actinoplanes italicus
AireDep_BC_reads_taxonomy	0.007099	222	332249	Truepera radiovictrix
AireDep_BC_reads_taxonomy	0.007067	221	42256	Rubrobacter radiotolerans
AireDep_BC_reads_taxonomy	0.007067	221	1141098	Pseudomassariella vexata
AireDep_BC_reads_taxonomy	0.007067	221	1665626	Deinococcus budaensis
AireDep_BC_reads_taxonomy	0.007067	221	1904441	Rhodobacteraceae bacterium
AireDep_BC_reads_taxonomy	0.007035	220	204072	Ramlibacter henchirensis
AireDep_BC_reads_taxonomy	0.007003	219	81858	Mycolicibacterium elephantis
AireDep_BC_reads_taxonomy	0.007003	219	2213161	Modestobacter excelsi
AireDep_BC_reads_taxonomy	0.007003	219	2764187	Ramlibacter sp. USB13
AireDep_BC_reads_taxonomy	0.006971	218	2292263	Arthrobacter sp. RT-1
AireDep_BC_reads_taxonomy	0.006939	217	1770526	Hymenobacter sp. MIMBbqt21
AireDep_BC_reads_taxonomy	0.006939	217	1985299	Amaricoccus sp. HAR-UPW-R2A-40
AireDep_BC_reads_taxonomy	0.006907	216	59586	Corynespora cassiicola
AireDep_BC_reads_taxonomy	0.006907	216	1607949	Corticibacterium populi
AireDep_BC_reads_taxonomy	0.006875	215	40998	Elsinoe australis
AireDep_BC_reads_taxonomy	0.006875	215	1391654	Labilithrix luteola
AireDep_BC_reads_taxonomy	0.006875	215	2607497	Actinotalea sp. HO-Ch2
AireDep_BC_reads_taxonomy	0.006843	214	427918	Nitriliruptor alkaliphilus
AireDep_BC_reads_taxonomy	0.006811	213	390896	Trematosphaeria pertusa
AireDep_BC_reads_taxonomy	0.006811	213	643568	Sphingomonas xinjiangensis
AireDep_BC_reads_taxonomy	0.006811	213	2653152	Massilia sp. 9I
AireDep_BC_reads_taxonomy	0.006779	212	402650	Actinomycetospora chiangmaiensis
AireDep_BC_reads_taxonomy	0.006779	212	904978	uncultured Quadrisphaera sp.
AireDep_BC_reads_taxonomy	0.006779	212	1052260	Klenkia soli
AireDep_BC_reads_taxonomy	0.006779	212	1736272	Massilia sp. Leaf139
AireDep_BC_reads_taxonomy	0.006747	211	2082949	Microvirga sp. 17 mud 1-3
AireDep_BC_reads_taxonomy	0.006715	210	1736356	Modestobacter sp. Leaf380
AireDep_BC_reads_taxonomy	0.006715	210	2589815	Amaricoccus sp. HB172011
AireDep_BC_reads_taxonomy	0.006715	210	2651334	Microvirga thermotolerans
AireDep_BC_reads_taxonomy	0.006651	208	50730	Ampelomyces quisqualis
AireDep_BC_reads_taxonomy	0.006651	208	147573	Piedraia hortae
AireDep_BC_reads_taxonomy	0.006619	207	743009	Microbacterium oryzae
AireDep_BC_reads_taxonomy	0.006619	207	1304865	Cellulomonas sp. KRMCY2
AireDep_BC_reads_taxonomy	0.006619	207	1655435	Serinibacter arcticus
AireDep_BC_reads_taxonomy	0.006619	207	2233774	Paracoccus endophyticus
AireDep_BC_reads_taxonomy	0.006587	206	574651	Nocardioides terrae
AireDep_BC_reads_taxonomy	0.006587	206	1524924	Pseudactinotalea suaedae
AireDep_BC_reads_taxonomy	0.006587	206	2775282	Sphingomonas sp. CFBP 8760
AireDep_BC_reads_taxonomy	0.006555	205	239984	Nocardiopsis ganjiahuensis
AireDep_BC_reads_taxonomy	0.006555	205	1736365	Ramlibacter sp. Leaf400
AireDep_BC_reads_taxonomy	0.006555	205	2005459	Tolypothrix sp. NIES-4075
AireDep_BC_reads_taxonomy	0.006491	203	53461	Nakamurella multipartita
AireDep_BC_reads_taxonomy	0.006491	203	1736478	Microbacterium sp. Root166
AireDep_BC_reads_taxonomy	0.006491	203	2562824	Pontibacter sp. TRT317
AireDep_BC_reads_taxonomy	0.006491	203	2697034	Rubellimicrobium sp. CFH 75288
AireDep_BC_reads_taxonomy	0.006491	203	2724939	Pseudonocardia sp. K10HN5
AireDep_BC_reads_taxonomy	0.006459	202	2074	Pseudonocardia autotrophica
AireDep_BC_reads_taxonomy	0.006459	202	1854588	Pseudonocardia sp. MH-G8
AireDep_BC_reads_taxonomy	0.006459	202	2172019	Nocardioides pelophilus
AireDep_BC_reads_taxonomy	0.006427	201	35761	Nocardioides sp.
AireDep_BC_reads_taxonomy	0.006427	201	1005945	Nocardioides psychrotolerans
AireDep_BC_reads_taxonomy	0.006427	201	1689449	Tessaracoccus rhinocerotis
AireDep_BC_reads_taxonomy	0.006427	201	1708715	Ensifer aridi
AireDep_BC_reads_taxonomy	0.006427	201	1895833	Solirubrobacterales bacterium 70-9
AireDep_BC_reads_taxonomy	0.006427	201	1929416	Kocuria salina
AireDep_BC_reads_taxonomy	0.006395	200	1873960	Pseudocercospora fijiensis
AireDep_BC_reads_taxonomy	0.006363	199	446860	Kocuria flava
AireDep_BC_reads_taxonomy	0.006363	199	2082392	Devosia sp. CM5-1
AireDep_BC_reads_taxonomy	0.006299	197	1173027	Microcoleus sp. PCC 7113
AireDep_BC_reads_taxonomy	0.006267	196	173480	Gemmatimonas aurantiaca
AireDep_BC_reads_taxonomy	0.006267	196	1296565	Geodermatophilus amargosae
AireDep_BC_reads_taxonomy	0.006267	196	2714942	Sphingomonas sp. HDW15A
AireDep_BC_reads_taxonomy	0.006235	195	1492898	Flavisolibacter tropicus
AireDep_BC_reads_taxonomy	0.006235	195	1736584	Altererythrobacter sp. Root672
AireDep_BC_reads_taxonomy	0.006203	194	406548	Aquisphaera giovannonii
AireDep_BC_reads_taxonomy	0.006171	193	82346	Ornithinicoccus hortensis
AireDep_BC_reads_taxonomy	0.006171	193	1302690	Cnuella takakiae
AireDep_BC_reads_taxonomy	0.006171	193	1881057	Quadrisphaera sp. DSM 44207
AireDep_BC_reads_taxonomy	0.006139	192	357750	Cercospora berteroae
AireDep_BC_reads_taxonomy	0.006139	192	2051957	Rubrobacter indicoceani
AireDep_BC_reads_taxonomy	0.006139	192	2249811	Microvirga sp. c27j1
AireDep_BC_reads_taxonomy	0.006107	191	2589076	Paracoccus sp. AK26
AireDep_BC_reads_taxonomy	0.006075	190	1496277	Lizonia empirigonia
AireDep_BC_reads_taxonomy	0.006075	190	1841862	Agrococcus sp. Marseille-P2731
AireDep_BC_reads_taxonomy	0.006043	189	49012	Sporisorium scitamineum
AireDep_BC_reads_taxonomy	0.006043	189	307758	Ustilago bromivora
AireDep_BC_reads_taxonomy	0.006043	189	1344948	Sphingomonas aerophila
AireDep_BC_reads_taxonomy	0.006043	189	2079199	Massilia sp. Mn16-1_5
AireDep_BC_reads_taxonomy	0.006043	189	2201156	Acidimicrobiales bacterium
AireDep_BC_reads_taxonomy	0.006011	188	196914	Actinoplanes friuliensis
AireDep_BC_reads_taxonomy	0.006011	188	301207	Macroventuria anomochaeta
AireDep_BC_reads_taxonomy	0.006011	188	1523247	Geodermatophilus dictyosporus
AireDep_BC_reads_taxonomy	0.006011	188	1834111	Mycobacterium sp. 852013-51886_SCH5428379
AireDep_BC_reads_taxonomy	0.005979	187	1641811	Actinobacteria bacterium IMCC26207
AireDep_BC_reads_taxonomy	0.005979	187	1775951	Agromyces sp. NDB4Y10
AireDep_BC_reads_taxonomy	0.005979	187	1872119	Acidobacterium sp.
AireDep_BC_reads_taxonomy	0.005948	186	72000	Kocuria rhizophila
AireDep_BC_reads_taxonomy	0.005884	184	384	Rhizobium leguminosarum
AireDep_BC_reads_taxonomy	0.005884	184	5111	Claviceps purpurea
AireDep_BC_reads_taxonomy	0.005884	184	2116704	Sphingosinicella sp. GL-C-18
AireDep_BC_reads_taxonomy	0.005852	183	192	Azospirillum brasilense
AireDep_BC_reads_taxonomy	0.005852	183	72558	Sporisorium reilianum
AireDep_BC_reads_taxonomy	0.005852	183	94132	Ramlibacter tataouinensis
AireDep_BC_reads_taxonomy	0.005852	183	147497	Bimuria novae-zelandiae
AireDep_BC_reads_taxonomy	0.005852	183	364039	Azohydromonas australica
AireDep_BC_reads_taxonomy	0.005852	183	1288362	Actinoplanes sp. ATCC 53533
AireDep_BC_reads_taxonomy	0.005852	183	1549812	Massilia sp. BSC265
AireDep_BC_reads_taxonomy	0.005852	183	2483799	Georgenia faecalis
AireDep_BC_reads_taxonomy	0.005820	182	2596921	Caenimonas sp. HX-9-20
AireDep_BC_reads_taxonomy	0.005788	181	1608942	Roseomonas oryzae
AireDep_BC_reads_taxonomy	0.005756	180	614671	Sphingosinicella vermicomposti
AireDep_BC_reads_taxonomy	0.005756	180	1460663	Paraphaeosphaeria sporulosa
AireDep_BC_reads_taxonomy	0.005756	180	2049295	Nocardioides immobilis
AireDep_BC_reads_taxonomy	0.005756	180	2071607	Sphingomonas rhizophila
AireDep_BC_reads_taxonomy	0.005692	178	1257021	Flammeovirgaceae bacterium 311
AireDep_BC_reads_taxonomy	0.005692	178	2714037	Nocardioides sp. IC4_145
AireDep_BC_reads_taxonomy	0.005660	177	1835723	Arthrobacter sp. OY3WO11
AireDep_BC_reads_taxonomy	0.005660	177	1904966	Ornithinimicrobium sp. CNJ-824
AireDep_BC_reads_taxonomy	0.005628	176	1190417	Geodermatophilus telluris
AireDep_BC_reads_taxonomy	0.005628	176	2305984	Arthrobacter sp. Alg241-R88
AireDep_BC_reads_taxonomy	0.005596	175	196109	Microdochium bolleyi
AireDep_BC_reads_taxonomy	0.005596	175	1769908	Didymella heteroderae
AireDep_BC_reads_taxonomy	0.005596	175	2696566	Kineococcus indalonis
AireDep_BC_reads_taxonomy	0.005564	174	450734	Nocardioides dokdonensis
AireDep_BC_reads_taxonomy	0.005564	174	888845	Minicystis rosea
AireDep_BC_reads_taxonomy	0.005564	174	912594	Mycolicibacterium iranicum
AireDep_BC_reads_taxonomy	0.005532	173	1137988	Geodermatophilus tzadiensis
AireDep_BC_reads_taxonomy	0.005500	172	1868	Actinoplanes digitatis
AireDep_BC_reads_taxonomy	0.005468	171	1503470	cyanobacterium TDX16
AireDep_BC_reads_taxonomy	0.005468	171	1920190	Archangium sp. Cb G35
AireDep_BC_reads_taxonomy	0.005436	170	364733	Endocarpon pusillum
AireDep_BC_reads_taxonomy	0.005436	170	412689	Humibacillus xanthopallidus
AireDep_BC_reads_taxonomy	0.005436	170	1871072	Nocardioidaceae bacterium
AireDep_BC_reads_taxonomy	0.005436	170	2099692	Mycobacterium sp. ITM-2017-0098
AireDep_BC_reads_taxonomy	0.005404	169	100019	Didymella exigua
AireDep_BC_reads_taxonomy	0.005404	169	455074	Amniculicola lignicola
AireDep_BC_reads_taxonomy	0.005404	169	767452	Serinicoccus chungangensis
AireDep_BC_reads_taxonomy	0.005404	169	1471761	Novibacillus thermophilus
AireDep_BC_reads_taxonomy	0.005372	168	160035	Zopfia rhizophila
AireDep_BC_reads_taxonomy	0.005372	168	1379270	Gemmatimonas phototrophica
AireDep_BC_reads_taxonomy	0.005372	168	2528023	Planctomycetes bacterium ETA_A1
AireDep_BC_reads_taxonomy	0.005372	168	2719797	Microvirga sp. c23x22
AireDep_BC_reads_taxonomy	0.005372	168	2722803	Microbacterium sp. CFH 90308
AireDep_BC_reads_taxonomy	0.005340	167	313589	Janibacter sp. HTCC2649
AireDep_BC_reads_taxonomy	0.005308	166	2058893	Arthrobacter sp. DWC3
AireDep_BC_reads_taxonomy	0.005276	165	35806	Rhodovulum sulfidophilum
AireDep_BC_reads_taxonomy	0.005276	165	1755098	Brachybacterium massiliense
AireDep_BC_reads_taxonomy	0.005244	164	1636152	Planctomyces sp. SH-PL62
AireDep_BC_reads_taxonomy	0.005244	164	1748220	Ornithinicoccus halotolerans
AireDep_BC_reads_taxonomy	0.005244	164	2607659	Nocardioides sp. BN140041
AireDep_BC_reads_taxonomy	0.005212	163	211455	uncultured Pseudonocardia sp.
AireDep_BC_reads_taxonomy	0.005212	163	622664	Ornithinibacter aureus
AireDep_BC_reads_taxonomy	0.005212	163	1588644	Nocardioides deserti
AireDep_BC_reads_taxonomy	0.005212	163	1898743	Curtobacterium sp. MMLR14_010
AireDep_BC_reads_taxonomy	0.005180	162	1843	Nocardioides jensenii
AireDep_BC_reads_taxonomy	0.005180	162	2478913	Marmoricola sp. 4Q3S-7
AireDep_BC_reads_taxonomy	0.005148	161	512762	Kineococcus xinjiangensis
AireDep_BC_reads_taxonomy	0.005148	161	1077377	Plenodomus tracheiphilus
AireDep_BC_reads_taxonomy	0.005148	161	2364882	Flavisolibacter sp. X7X
AireDep_BC_reads_taxonomy	0.005148	161	2569761	Nocardioides sp. GY 10113
AireDep_BC_reads_taxonomy	0.005116	160	1387353	Paludisphaera borealis
AireDep_BC_reads_taxonomy	0.005116	160	1735589	Nocardioides gilvus
AireDep_BC_reads_taxonomy	0.005084	159	1736539	Angustibacter sp. Root456
AireDep_BC_reads_taxonomy	0.005052	158	1725	Corynebacterium xerosis
AireDep_BC_reads_taxonomy	0.005052	158	5454	Ascochyta rabiei
AireDep_BC_reads_taxonomy	0.005052	158	147570	Myriangium duriaei
AireDep_BC_reads_taxonomy	0.005052	158	201975	Planifilum fimeticola
AireDep_BC_reads_taxonomy	0.005052	158	271431	Arthrobacter castelli
AireDep_BC_reads_taxonomy	0.005052	158	575200	Corynebacterium maris
AireDep_BC_reads_taxonomy	0.005052	158	1855372	bacterium JGI 053
AireDep_BC_reads_taxonomy	0.005020	157	634462	Nocardioides daedukensis
AireDep_BC_reads_taxonomy	0.004956	155	182403	Rubritepida flocculans
AireDep_BC_reads_taxonomy	0.004956	155	1046556	Nocardioides daejeonensis
AireDep_BC_reads_taxonomy	0.004956	155	2030806	Burkholderiaceae bacterium
AireDep_BC_reads_taxonomy	0.004956	155	2530049	Rhodobacter xinxiangensis
AireDep_BC_reads_taxonomy	0.004924	154	50259	Rubrivivax sp.
AireDep_BC_reads_taxonomy	0.004924	154	139208	Isoptericola variabilis
AireDep_BC_reads_taxonomy	0.004924	154	746128	Aspergillus fumigatus
AireDep_BC_reads_taxonomy	0.004924	154	2761535	Pseudonocardia sp. CGMCC 4.1532
AireDep_BC_reads_taxonomy	0.004924	154	2762242	Cellulomonas sp. Sa3CUA2
AireDep_BC_reads_taxonomy	0.004892	153	5022	Leptosphaeria maculans
AireDep_BC_reads_taxonomy	0.004892	153	135779	Cercospora zeae-maydis
AireDep_BC_reads_taxonomy	0.004892	153	233583	Cellulomonas xylanilytica
AireDep_BC_reads_taxonomy	0.004892	153	504468	Rhodovastum atsumiense
AireDep_BC_reads_taxonomy	0.004892	153	1348852	Mumia flava
AireDep_BC_reads_taxonomy	0.004892	153	1759536	Friedmanniella endophytica
AireDep_BC_reads_taxonomy	0.004892	153	2484252	Myxococcaceae bacterium
AireDep_BC_reads_taxonomy	0.004860	152	225453	Yaniella halotolerans
AireDep_BC_reads_taxonomy	0.004860	152	543023	uncultured Truepera sp.
AireDep_BC_reads_taxonomy	0.004860	152	1739690	Altererythrobacter soli
AireDep_BC_reads_taxonomy	0.004860	152	2508327	Nocardioides sp. 1609
AireDep_BC_reads_taxonomy	0.004860	152	2694930	Pontibacter pudoricolor
AireDep_BC_reads_taxonomy	0.004828	151	134849	Cryptosporangium aurantiacum
AireDep_BC_reads_taxonomy	0.004828	151	269454	Arthrobacter sp. 35/47
AireDep_BC_reads_taxonomy	0.004828	151	1002870	Gaiella occulta
AireDep_BC_reads_taxonomy	0.004796	150	286638	Massilia alkalitolerans
AireDep_BC_reads_taxonomy	0.004796	150	467094	Ilumatobacter coccineus
AireDep_BC_reads_taxonomy	0.004796	150	2732249	Gemmatimonas sp. TET16
AireDep_BC_reads_taxonomy	0.004764	149	348901	Cercospora zeina
AireDep_BC_reads_taxonomy	0.004764	149	405559	Paracoccus saliphilus
AireDep_BC_reads_taxonomy	0.004764	149	2712864	Aquisphaera sp. JC669
AireDep_BC_reads_taxonomy	0.004764	149	2730925	Roseicella sp. DB1501
AireDep_BC_reads_taxonomy	0.004732	148	402297	Nocardioides daphniae
AireDep_BC_reads_taxonomy	0.004732	148	882452	Williamsia limnetica
AireDep_BC_reads_taxonomy	0.004732	148	2485192	Frigoribacterium sp. PhB160
AireDep_BC_reads_taxonomy	0.004700	147	54010	Pseudonocardia asaccharolytica
AireDep_BC_reads_taxonomy	0.004700	147	1904964	Kocuria sp. CNJ-770
AireDep_BC_reads_taxonomy	0.004700	147	2017484	Brachybacterium vulturis
AireDep_BC_reads_taxonomy	0.004700	147	2545719	Lysobacter sp. N42
AireDep_BC_reads_taxonomy	0.004700	147	2606717	Jiella sp. R10
AireDep_BC_reads_taxonomy	0.004668	146	100035	Massariosphaeria phaeospora
AireDep_BC_reads_taxonomy	0.004668	146	260086	Pseudonocardia ammonioxydans
AireDep_BC_reads_taxonomy	0.004668	146	548649	Dothidotthia symphoricarpi
AireDep_BC_reads_taxonomy	0.004668	146	1529066	Arthrobacter echini
AireDep_BC_reads_taxonomy	0.004668	146	2032628	Kocuria sp. WN036
AireDep_BC_reads_taxonomy	0.004637	145	2301244	Didymella keratinophila
AireDep_BC_reads_taxonomy	0.004605	144	392409	Sphingomonas jaspsi
AireDep_BC_reads_taxonomy	0.004605	144	1736394	Knoellia sp. Soil729
AireDep_BC_reads_taxonomy	0.004573	143	113226	Pseudocercospora musae
AireDep_BC_reads_taxonomy	0.004573	143	2732512	Ramlibacter sp. B156
AireDep_BC_reads_taxonomy	0.004541	142	412439	Cellulosimicrobium terreum
AireDep_BC_reads_taxonomy	0.004541	142	683150	Arthrobacter nitrophenolicus
AireDep_BC_reads_taxonomy	0.004541	142	732238	Povalibacter uvarum
AireDep_BC_reads_taxonomy	0.004541	142	1258893	Arthrobacter ruber
AireDep_BC_reads_taxonomy	0.004509	141	684552	Agrococcus carbonis
AireDep_BC_reads_taxonomy	0.004509	141	708113	Rhizobiales bacterium IZ6
AireDep_BC_reads_taxonomy	0.004509	141	1164594	Massilia yuzhufengensis
AireDep_BC_reads_taxonomy	0.004509	141	1720253	Pontibacter sp. SD6
AireDep_BC_reads_taxonomy	0.004509	141	1892855	Sphingosinicella sp. BN140058
AireDep_BC_reads_taxonomy	0.004509	141	2035435	bacterium HR40
AireDep_BC_reads_taxonomy	0.004477	140	2057	Sphaerobacter thermophilus
AireDep_BC_reads_taxonomy	0.004477	140	100047	Melanomma pulvis-pyrius
AireDep_BC_reads_taxonomy	0.004477	140	2736600	Nocardioides sp. zg-DK7169
AireDep_BC_reads_taxonomy	0.004445	139	1094350	Geosmithia morbida
AireDep_BC_reads_taxonomy	0.004413	138	336292	Paracoccus tibetensis
AireDep_BC_reads_taxonomy	0.004413	138	1196024	Rubrivirga marina
AireDep_BC_reads_taxonomy	0.004381	137	1869	Actinoplanes utahensis
AireDep_BC_reads_taxonomy	0.004381	137	372055	Lophiostoma macrostomum
AireDep_BC_reads_taxonomy	0.004381	137	1457234	Nocardioides zeae
AireDep_BC_reads_taxonomy	0.004381	137	1970514	Gemmatimonadetes bacterium 21-71-4
AireDep_BC_reads_taxonomy	0.004381	137	2762209	Microbacterium sp. Sa1CUA4
AireDep_BC_reads_taxonomy	0.004349	136	2040280	Marmoricola endophyticus
AireDep_BC_reads_taxonomy	0.004317	135	1050153	Ornithinimicrobium murale
AireDep_BC_reads_taxonomy	0.004317	135	1141890	Sphingomonas guangdongensis
AireDep_BC_reads_taxonomy	0.004317	135	2709132	Agromyces sp. Marseille-P2726
AireDep_BC_reads_taxonomy	0.004285	134	83451	Archangium violaceum
AireDep_BC_reads_taxonomy	0.004285	134	253628	Verruconis gallopava
AireDep_BC_reads_taxonomy	0.004285	134	273384	Brevibacterium aurantiacum
AireDep_BC_reads_taxonomy	0.004285	134	1610492	Pontibacter ummariensis
AireDep_BC_reads_taxonomy	0.004285	134	1768010	Actinophytocola algeriensis
AireDep_BC_reads_taxonomy	0.004285	134	1797663	Chloroflexi bacterium RBG_16_72_14
AireDep_BC_reads_taxonomy	0.004253	133	1848	Pseudonocardia thermophila
AireDep_BC_reads_taxonomy	0.004253	133	298163	Patulibacter minatonensis
AireDep_BC_reads_taxonomy	0.004253	133	467093	Ilumatobacter nonamiensis
AireDep_BC_reads_taxonomy	0.004253	133	536059	Arsenophonus endosymbiont of Bemisia tabaci
AireDep_BC_reads_taxonomy	0.004253	133	2604945	Nocardioides sp. BGMRC 2183
AireDep_BC_reads_taxonomy	0.004221	132	562	Escherichia coli
AireDep_BC_reads_taxonomy	0.004221	132	136100	Knoellia sinensis
AireDep_BC_reads_taxonomy	0.004221	132	1660349	Kocuria sp. SM24M-10
AireDep_BC_reads_taxonomy	0.004221	132	2082308	Sphaceloma murrayae
AireDep_BC_reads_taxonomy	0.004221	132	2547429	Segetibacter sp. 3557_3
AireDep_BC_reads_taxonomy	0.004221	132	2588497	Noviherbaspirillum sp. 122213-3
AireDep_BC_reads_taxonomy	0.004189	131	2045	Pimelobacter simplex
AireDep_BC_reads_taxonomy	0.004189	131	598652	Motilibacter rhizosphaerae
AireDep_BC_reads_taxonomy	0.004189	131	682979	Microlunatus parietis
AireDep_BC_reads_taxonomy	0.004189	131	1656898	Sphingomonas sp. ID1715
AireDep_BC_reads_taxonomy	0.004189	131	2714858	Devosia sp. H239
AireDep_BC_reads_taxonomy	0.004157	130	1231	Nitrosospira multiformis
AireDep_BC_reads_taxonomy	0.004157	130	131308	Saccharata proteae
AireDep_BC_reads_taxonomy	0.004157	130	319054	Janibacter anophelis
AireDep_BC_reads_taxonomy	0.004157	130	869719	Sphingomonas endophytica
AireDep_BC_reads_taxonomy	0.004157	130	1797661	Chloroflexi bacterium RBG_16_69_14
AireDep_BC_reads_taxonomy	0.004157	130	2080302	Acidimicrobiia bacterium
AireDep_BC_reads_taxonomy	0.004157	130	2086471	Adhaeribacter swui
AireDep_BC_reads_taxonomy	0.004125	129	1705	Corynebacterium stationis
AireDep_BC_reads_taxonomy	0.004125	129	708132	Oligoflexus tunisiensis
AireDep_BC_reads_taxonomy	0.004125	129	2775302	Sphingomonas sp. CFBP 13720
AireDep_BC_reads_taxonomy	0.004093	128	588672	Patulibacter americanus
AireDep_BC_reads_taxonomy	0.004093	128	2495881	Georgenia sp. SYP-B2076
AireDep_BC_reads_taxonomy	0.004093	128	2653855	Aquisphaera sp. JC650
AireDep_BC_reads_taxonomy	0.004061	127	103817	Janibacter terrae
AireDep_BC_reads_taxonomy	0.004061	127	285351	Flavimobilis marinus
AireDep_BC_reads_taxonomy	0.004061	127	321146	Pseudocercospora eumusae
AireDep_BC_reads_taxonomy	0.004061	127	407159	Knoellia remsis
AireDep_BC_reads_taxonomy	0.004061	127	927083	Sandaracinus amylolyticus
AireDep_BC_reads_taxonomy	0.004029	126	40988	Saccharomonospora azurea
AireDep_BC_reads_taxonomy	0.004029	126	40997	Elsinoe fawcettii
AireDep_BC_reads_taxonomy	0.004029	126	690887	Lophiotrema nucula
AireDep_BC_reads_taxonomy	0.004029	126	2021370	Sphingobacteriaceae bacterium
AireDep_BC_reads_taxonomy	0.003997	125	198093	Roseomonas ludipueritiae
AireDep_BC_reads_taxonomy	0.003997	125	201973	Planifilum fulgidum
AireDep_BC_reads_taxonomy	0.003997	125	1379909	Rufibacter sp. DG15C
AireDep_BC_reads_taxonomy	0.003997	125	1945520	Psychrobacter pasteurii
AireDep_BC_reads_taxonomy	0.003997	125	2496640	Roseococcus sp. SYP-B2431
AireDep_BC_reads_taxonomy	0.003997	125	2594267	Microlunatus speluncae
AireDep_BC_reads_taxonomy	0.003965	124	1104773	Altererythrobacter sp. YJ20
AireDep_BC_reads_taxonomy	0.003965	124	1834438	Pedobacter quisquiliarum
AireDep_BC_reads_taxonomy	0.003965	124	1963835	Arboricoccus pini
AireDep_BC_reads_taxonomy	0.003965	124	2716335	Roseomonas sp. BU-1
AireDep_BC_reads_taxonomy	0.003933	123	45670	Salinicoccus roseus
AireDep_BC_reads_taxonomy	0.003933	123	215250	Acaromyces ingoldii
AireDep_BC_reads_taxonomy	0.003933	123	301204	Karstenula rhodostoma
AireDep_BC_reads_taxonomy	0.003933	123	320799	Gordonia soli
AireDep_BC_reads_taxonomy	0.003933	123	988821	Cellulomonas marina
AireDep_BC_reads_taxonomy	0.003933	123	1895832	Solirubrobacterales bacterium 67-14
AireDep_BC_reads_taxonomy	0.003933	123	2486853	Actinoplanes sp. LAM7112
AireDep_BC_reads_taxonomy	0.003933	123	2487040	Rufibacter latericius
AireDep_BC_reads_taxonomy	0.003933	123	2716930	Roseomonas sp. PeD5
AireDep_BC_reads_taxonomy	0.003901	122	76726	Pseudonocardia hydrocarbonoxydans
AireDep_BC_reads_taxonomy	0.003869	121	29317	Actinomyces sp.
AireDep_BC_reads_taxonomy	0.003869	121	225359	Erysiphe pulchra
AireDep_BC_reads_taxonomy	0.003869	121	1397368	Pseudonocardia sediminis
AireDep_BC_reads_taxonomy	0.003869	121	1502852	Massilia sp. LC238
AireDep_BC_reads_taxonomy	0.003869	121	1898112	Rhodospirillaceae bacterium
AireDep_BC_reads_taxonomy	0.003869	121	2306636	Cellulomonas telluris
AireDep_BC_reads_taxonomy	0.003869	121	2595005	Rufibacter sp. NBS58-1
AireDep_BC_reads_taxonomy	0.003837	120	43671	Actinotalea fermentans
AireDep_BC_reads_taxonomy	0.003837	120	399736	Agrococcus jejuensis
AireDep_BC_reads_taxonomy	0.003837	120	415212	Janibacter corallicola
AireDep_BC_reads_taxonomy	0.003837	120	682080	Polyplosphaeria fusca
AireDep_BC_reads_taxonomy	0.003837	120	1093900	Phialemoniopsis curvata
AireDep_BC_reads_taxonomy	0.003837	120	1747223	Acidisphaera sp. S103
AireDep_BC_reads_taxonomy	0.003837	120	1797182	Acidobacteria bacterium RIFCSPLOWO2_02_FULL_65_29
AireDep_BC_reads_taxonomy	0.003805	119	160386	Corynebacterium casei
AireDep_BC_reads_taxonomy	0.003805	119	240495	Pseudonocardia dioxanivorans
AireDep_BC_reads_taxonomy	0.003805	119	661483	Marmoricola ginsengisoli
AireDep_BC_reads_taxonomy	0.003805	119	1036182	Actinoplanes atraurantiacus
AireDep_BC_reads_taxonomy	0.003805	119	1903186	Brachybacterium sp. P6-10-X1
AireDep_BC_reads_taxonomy	0.003805	119	2060312	Altererythrobacter sp. B11
AireDep_BC_reads_taxonomy	0.003773	118	33203	Purpureocillium lilacinum
AireDep_BC_reads_taxonomy	0.003773	118	51671	Microbacterium sp.
AireDep_BC_reads_taxonomy	0.003773	118	97096	Eutypa lata
AireDep_BC_reads_taxonomy	0.003773	118	455344	Saccharopolyspora gloriosae
AireDep_BC_reads_taxonomy	0.003773	118	649831	Actinoplanes sp. N902-109
AireDep_BC_reads_taxonomy	0.003773	118	1267766	Altererythrobacter atlanticus
AireDep_BC_reads_taxonomy	0.003773	118	1689271	Cellulomonas timonensis
AireDep_BC_reads_taxonomy	0.003741	117	478748	uncultured Sphingosinicella sp.
AireDep_BC_reads_taxonomy	0.003741	117	1743262	Pseudactinotalea terrae
AireDep_BC_reads_taxonomy	0.003741	117	1966466	Paracoccus aeridis
AireDep_BC_reads_taxonomy	0.003741	117	2654191	Cellulomonas sp. JZ18
AireDep_BC_reads_taxonomy	0.003709	116	41950	Candidatus Microthrix parvicella
AireDep_BC_reads_taxonomy	0.003709	116	475067	Mesorhizobium alhagi
AireDep_BC_reads_taxonomy	0.003709	116	1048955	Tothia fuscella
AireDep_BC_reads_taxonomy	0.003709	116	1641851	Acidisphaera sp. L21
AireDep_BC_reads_taxonomy	0.003709	116	1986678	Cyanobacteria bacterium TMED188
AireDep_BC_reads_taxonomy	0.003677	115	301388	Cellulomonas bogoriensis
AireDep_BC_reads_taxonomy	0.003677	115	568898	Roseomonas aestuarii
AireDep_BC_reads_taxonomy	0.003677	115	673940	Lindgomyces ingoldianus
AireDep_BC_reads_taxonomy	0.003677	115	1735685	Sphingomonas sp. Leaf20
AireDep_BC_reads_taxonomy	0.003677	115	2072420	Bradyrhizobiaceae bacterium
AireDep_BC_reads_taxonomy	0.003645	114	47885	Pseudomonas oryzihabitans
AireDep_BC_reads_taxonomy	0.003645	114	349522	Nocardioides kongjuensis
AireDep_BC_reads_taxonomy	0.003645	114	402229	Streptomyces sp. SM1
AireDep_BC_reads_taxonomy	0.003613	113	78410	Neonectria ditissima
AireDep_BC_reads_taxonomy	0.003613	113	361575	Pseudarthrobacter phenanthrenivorans
AireDep_BC_reads_taxonomy	0.003613	113	412392	uncultured Microvirga sp.
AireDep_BC_reads_taxonomy	0.003613	113	1224513	Roseomonas aerophila
AireDep_BC_reads_taxonomy	0.003613	113	1339210	Enterovirga rhinocerotis
AireDep_BC_reads_taxonomy	0.003613	113	1751298	Mangrovihabitans endophyticus
AireDep_BC_reads_taxonomy	0.003581	112	316	Pseudomonas stutzeri
AireDep_BC_reads_taxonomy	0.003581	112	113565	Actinoplanes globisporus
AireDep_BC_reads_taxonomy	0.003581	112	1758689	Serinicoccus hydrothermalis
AireDep_BC_reads_taxonomy	0.003549	111	292222	Altererythrobacter troitsensis
AireDep_BC_reads_taxonomy	0.003549	111	439699	Pseudosporangium ferrugineum
AireDep_BC_reads_taxonomy	0.003549	111	882441	Actinoplanes abujensis
AireDep_BC_reads_taxonomy	0.003549	111	1204385	Litorilinea aerophila
AireDep_BC_reads_taxonomy	0.003549	111	1522368	Modestobacter caceresii
AireDep_BC_reads_taxonomy	0.003549	111	1912961	Actinophytocola xanthii
AireDep_BC_reads_taxonomy	0.003549	111	2079448	Ramlibacter sp. GTP1
AireDep_BC_reads_taxonomy	0.003549	111	2709383	Noviherbaspirillum sp. 17J57-3
AireDep_BC_reads_taxonomy	0.003549	111	2725995	Massilia sp. ML15P13
AireDep_BC_reads_taxonomy	0.003549	111	2730921	Knoellia sp. DB2414S
AireDep_BC_reads_taxonomy	0.003517	110	5017	Bipolaris zeicola
AireDep_BC_reads_taxonomy	0.003517	110	400092	Pontibacter korlensis
AireDep_BC_reads_taxonomy	0.003517	110	462367	Flavisolibacter ginsengisoli
AireDep_BC_reads_taxonomy	0.003517	110	2656650	Auraticoccus cholistanensis
AireDep_BC_reads_taxonomy	0.003517	110	2714955	Motilibacter aurantiacus
AireDep_BC_reads_taxonomy	0.003517	110	2755356	Nocardioides sp. 1.0914
AireDep_BC_reads_taxonomy	0.003485	109	545864	Pseudorhodoferax soli
AireDep_BC_reads_taxonomy	0.003485	109	716789	Azospirillum sp. TSO22-1
AireDep_BC_reads_taxonomy	0.003485	109	1708541	Wallemia mellicola
AireDep_BC_reads_taxonomy	0.003453	108	35751	Sporichthya polymorpha
AireDep_BC_reads_taxonomy	0.003453	108	38033	Chaetomium globosum
AireDep_BC_reads_taxonomy	0.003453	108	40125	Bipolaris victoriae
AireDep_BC_reads_taxonomy	0.003453	108	293227	Cyphellophora europaea
AireDep_BC_reads_taxonomy	0.003453	108	630515	Microlunatus soli
AireDep_BC_reads_taxonomy	0.003453	108	1231657	Clohesyomyces aquaticus
AireDep_BC_reads_taxonomy	0.003453	108	1735676	Sphingomonas sp. Leaf10
AireDep_BC_reads_taxonomy	0.003453	108	2171629	Botryobacter ruber
AireDep_BC_reads_taxonomy	0.003453	108	2696567	Kineococcus siccus
AireDep_BC_reads_taxonomy	0.003421	107	75922	Mycolicibacterium tusciae
AireDep_BC_reads_taxonomy	0.003421	107	103441	Pseudonocardia spinosispora
AireDep_BC_reads_taxonomy	0.003421	107	703511	Trichodelitschia bisporula
AireDep_BC_reads_taxonomy	0.003421	107	1684307	Pseudomicrostroma glucosiphilum
AireDep_BC_reads_taxonomy	0.003421	107	2762759	Pseudonocardia sp. C8
AireDep_BC_reads_taxonomy	0.003389	106	1791	Mycolicibacterium aurum
AireDep_BC_reads_taxonomy	0.003389	106	35752	Actinoplanes philippinensis
AireDep_BC_reads_taxonomy	0.003389	106	1001833	Hypoxylon sp. CI-4A
AireDep_BC_reads_taxonomy	0.003389	106	1542737	Marmoricola solisilvae
AireDep_BC_reads_taxonomy	0.003389	106	1670831	Egibacter rhizosphaerae
AireDep_BC_reads_taxonomy	0.003389	106	1678130	Modestobacter sp. VKM Ac-2676
AireDep_BC_reads_taxonomy	0.003389	106	2058891	Arthrobacter sp. B0490
AireDep_BC_reads_taxonomy	0.003357	105	78579	Thermothelomyces thermophilus
AireDep_BC_reads_taxonomy	0.003357	105	526729	Krasilnikoviella flava
AireDep_BC_reads_taxonomy	0.003357	105	2021380	Propionibacteriaceae bacterium
AireDep_BC_reads_taxonomy	0.003357	105	2508543	Paracoccus luteus
AireDep_BC_reads_taxonomy	0.003357	105	2594179	Arthrobacter bussei
AireDep_BC_reads_taxonomy	0.003325	104	36809	Mycobacteroides abscessus
AireDep_BC_reads_taxonomy	0.003325	104	88382	Promicromonospora sukumoe
AireDep_BC_reads_taxonomy	0.003325	104	284016	Phenylobacterium zucineum
AireDep_BC_reads_taxonomy	0.003325	104	634430	Sphingomonas rubra
AireDep_BC_reads_taxonomy	0.003325	104	1048519	Viridothelium virens
AireDep_BC_reads_taxonomy	0.003325	104	2173174	Cellulomonas sp. WB94
AireDep_BC_reads_taxonomy	0.003325	104	2711216	Paludisphaera sp. JC665
AireDep_BC_reads_taxonomy	0.003294	103	1829	Rhodococcus rhodochrous
AireDep_BC_reads_taxonomy	0.003294	103	692370	Altererythrobacter dongtanensis
AireDep_BC_reads_taxonomy	0.003294	103	1660160	Acidobacteria bacterium SCN 69-37
AireDep_BC_reads_taxonomy	0.003294	103	1908690	Fimbriiglobus ruber
AireDep_BC_reads_taxonomy	0.003294	103	2774151	Frigoriglobus tundricola
AireDep_BC_reads_taxonomy	0.003262	102	1176539	Sphingosinicella ginsenosidimutans
AireDep_BC_reads_taxonomy	0.003262	102	1603295	fungal sp. No.11243
AireDep_BC_reads_taxonomy	0.003262	102	1708790	Altererythrobacter rigui
AireDep_BC_reads_taxonomy	0.003262	102	2598579	Limnoglobus roseus
AireDep_BC_reads_taxonomy	0.003262	102	2607660	Nocardioides sp. BN130099
AireDep_BC_reads_taxonomy	0.003230	101	1711	Cellulomonas flavigena
AireDep_BC_reads_taxonomy	0.003230	101	323450	Pontibacter actiniarum
AireDep_BC_reads_taxonomy	0.003230	101	1517881	Cellulosimicrobium sp. CUA-896
AireDep_BC_reads_taxonomy	0.003230	101	2562313	Roseomonas sp. HF4
AireDep_BC_reads_taxonomy	0.003198	100	1665	Arthrobacter globiformis
AireDep_BC_reads_taxonomy	0.003198	100	29421	Nitrobacter vulgaris
AireDep_BC_reads_taxonomy	0.003198	100	29539	Thermoleophilum album
AireDep_BC_reads_taxonomy	0.003198	100	335973	Arthrobacter subterraneus
AireDep_BC_reads_taxonomy	0.003198	100	394734	Nocardioides insulae
AireDep_BC_reads_taxonomy	0.003198	100	714307	Salinicoccus kekensis
AireDep_BC_reads_taxonomy	0.003198	100	1346502	Agrococcus pavilionensis
AireDep_BC_reads_taxonomy	0.003198	100	1706855	Deinococcus malanensis
AireDep_BC_reads_taxonomy	0.003198	100	1895847	Sphingomonas bacterium
AireDep_BC_reads_taxonomy	0.003198	100	1967499	Acidimicrobiales bacterium mtb01
AireDep_BC_reads_taxonomy	0.003198	100	2268757	Paracnuella aquatica
AireDep_BC_reads_taxonomy	0.003198	100	2497877	Steroidobacter soli
AireDep_BC_reads_taxonomy	0.003198	100	2728836	Azohydromonas sp. G-1-1-14
AireDep_BC_reads_taxonomy	0.003166	99	35725	Macrophomina phaseolina
AireDep_BC_reads_taxonomy	0.003166	99	52695	Actinoplanes brasiliensis
AireDep_BC_reads_taxonomy	0.003166	99	85948	Didymosphaeria enalia
AireDep_BC_reads_taxonomy	0.003166	99	574649	Agrococcus terreus
AireDep_BC_reads_taxonomy	0.003166	99	889282	Polyangium spumosum
AireDep_BC_reads_taxonomy	0.003166	99	1292021	Kocuria sp. UCD-OTCP
AireDep_BC_reads_taxonomy	0.003166	99	2315841	Aquabacterium tepidiphilum
AireDep_BC_reads_taxonomy	0.003134	98	306	Pseudomonas sp.
AireDep_BC_reads_taxonomy	0.003134	98	126673	Mycolicibacterium doricum
AireDep_BC_reads_taxonomy	0.003134	98	257457	uncultured Propionibacteriaceae bacterium
AireDep_BC_reads_taxonomy	0.003134	98	598650	Motilibacter peucedani
AireDep_BC_reads_taxonomy	0.003134	98	696763	Thermasporomyces composti
AireDep_BC_reads_taxonomy	0.003134	98	762261	Altererythrobacter xinjiangensis
AireDep_BC_reads_taxonomy	0.003134	98	1097667	Patulibacter medicamentivorans
AireDep_BC_reads_taxonomy	0.003134	98	1141887	Sphingomonas lenta
AireDep_BC_reads_taxonomy	0.003134	98	1895807	Planctomycetales bacterium 71-10
AireDep_BC_reads_taxonomy	0.003134	98	1920129	Sphingomonas sp. S-NIH.Pt15_0812
AireDep_BC_reads_taxonomy	0.003134	98	2044852	Hymenobacter cavernae
AireDep_BC_reads_taxonomy	0.003134	98	2072847	Adhaeribacter pallidiroseus
AireDep_BC_reads_taxonomy	0.003134	98	2602069	Serinicoccus sp. P2D13
AireDep_BC_reads_taxonomy	0.003134	98	2603253	Pontibacter sp. GY10130
AireDep_BC_reads_taxonomy	0.003134	98	2614691	Microbacterium sp. 3290
AireDep_BC_reads_taxonomy	0.003102	97	222540	Frankia sp. BMG5.11
AireDep_BC_reads_taxonomy	0.003102	97	273677	Microbacterium oleivorans
AireDep_BC_reads_taxonomy	0.003102	97	441119	Tranquillimonas alkanivorans
AireDep_BC_reads_taxonomy	0.003102	97	551276	Pseudonocardia acaciae
AireDep_BC_reads_taxonomy	0.003102	97	1230389	Reyranella soli
AireDep_BC_reads_taxonomy	0.003102	97	1287878	Actinoplanes lutulentus
AireDep_BC_reads_taxonomy	0.003102	97	1736413	Nocardioides sp. Soil797
AireDep_BC_reads_taxonomy	0.003102	97	1797562	Burkholderiales bacterium RIFCSPLOWO2_02_FULL_57_36
AireDep_BC_reads_taxonomy	0.003070	96	100044	Pleomassaria siparia
AireDep_BC_reads_taxonomy	0.003070	96	135946	Actinoplanes awajinensis
AireDep_BC_reads_taxonomy	0.003070	96	257003	Sphingomonas phyllosphaerae
AireDep_BC_reads_taxonomy	0.003070	96	648780	Haloactinopolyspora alba
AireDep_BC_reads_taxonomy	0.003070	96	861269	Microbacterium sp. 3J1
AireDep_BC_reads_taxonomy	0.003070	96	941907	Sphingomonas indica
AireDep_BC_reads_taxonomy	0.003070	96	1469144	Streptomyces thermoautotrophicus
AireDep_BC_reads_taxonomy	0.003070	96	2080419	Deinococcus sp. NW-56
AireDep_BC_reads_taxonomy	0.003070	96	2708133	Cellulosimicrobium arenosum
AireDep_BC_reads_taxonomy	0.003038	95	5297	Puccinia graminis
AireDep_BC_reads_taxonomy	0.003038	95	544911	Massilia niastensis
AireDep_BC_reads_taxonomy	0.003038	95	703506	Patellaria atrata
AireDep_BC_reads_taxonomy	0.003038	95	1027633	Enteractinococcus coprophilus
AireDep_BC_reads_taxonomy	0.003038	95	1464554	Aeromicrobium massiliense
AireDep_BC_reads_taxonomy	0.003038	95	1736487	Noviherbaspirillum sp. Root189
AireDep_BC_reads_taxonomy	0.003038	95	1737568	Altererythrobacter salegens
AireDep_BC_reads_taxonomy	0.003038	95	1776856	Isoptericola cucumis
AireDep_BC_reads_taxonomy	0.003038	95	1803475	Actinobacteria bacterium 13_1_20CM_3_68_9
AireDep_BC_reads_taxonomy	0.003038	95	2530451	Ramlibacter sp. 18x22-1
AireDep_BC_reads_taxonomy	0.003038	95	2593070	Cryptosporangium phraense
AireDep_BC_reads_taxonomy	0.003006	94	35754	Dactylosporangium aurantiacum
AireDep_BC_reads_taxonomy	0.003006	94	99481	Tetrasphaera japonica
AireDep_BC_reads_taxonomy	0.003006	94	103733	Saccharothrix syringae
AireDep_BC_reads_taxonomy	0.003006	94	114616	Methylobacterium nodulans
AireDep_BC_reads_taxonomy	0.003006	94	482564	Oscillatoria nigro-viridis
AireDep_BC_reads_taxonomy	0.003006	94	2026779	Planctomycetaceae bacterium
AireDep_BC_reads_taxonomy	0.003006	94	2498849	Labedella phragmitis
AireDep_BC_reads_taxonomy	0.003006	94	2682546	Hymenobacter polaris
AireDep_BC_reads_taxonomy	0.002974	93	83460	Stigmatella erecta
AireDep_BC_reads_taxonomy	0.002974	93	416568	Aeromicrobium flavum
AireDep_BC_reads_taxonomy	0.002974	93	512763	Rufibacter tibetensis
AireDep_BC_reads_taxonomy	0.002974	93	1047168	Zymoseptoria brevis
AireDep_BC_reads_taxonomy	0.002974	93	1206749	Nitrolancea hollandica
AireDep_BC_reads_taxonomy	0.002974	93	1476466	Altererythrobacter xixiisoli
AireDep_BC_reads_taxonomy	0.002974	93	1497974	Georgenia sp. SUBG003
AireDep_BC_reads_taxonomy	0.002974	93	1504668	Rhizodiscina lignyota
AireDep_BC_reads_taxonomy	0.002974	93	2035528	Altererythrobacter deserti
AireDep_BC_reads_taxonomy	0.002974	93	2498846	Aeromicrobium sp. CC-CFT486
AireDep_BC_reads_taxonomy	0.002974	93	2574733	Pontibacter beigongshangensis
AireDep_BC_reads_taxonomy	0.002974	93	2764721	Pontibacter sp. KCTC 32443
AireDep_BC_reads_taxonomy	0.002942	92	33876	Catenuloplanes japonicus
AireDep_BC_reads_taxonomy	0.002942	92	75385	Micropruina glycogenica
AireDep_BC_reads_taxonomy	0.002942	92	80871	Cryptosporangium arvum
AireDep_BC_reads_taxonomy	0.002942	92	110319	Nocardioides sp. CF8
AireDep_BC_reads_taxonomy	0.002942	92	661481	Flavisolibacter ginsenosidimutans
AireDep_BC_reads_taxonomy	0.002942	92	1640513	Chloroflexi bacterium CSP1-4
AireDep_BC_reads_taxonomy	0.002942	92	1803913	Steroidobacter cummioxidans
AireDep_BC_reads_taxonomy	0.002942	92	2587410	Thermothielavioides terrestris
AireDep_BC_reads_taxonomy	0.002910	91	1866	Actinoplanes missouriensis
AireDep_BC_reads_taxonomy	0.002910	91	2021	Thermobifida fusca
AireDep_BC_reads_taxonomy	0.002910	91	50715	Acidisphaera rubrifaciens
AireDep_BC_reads_taxonomy	0.002910	91	86804	Ustilago trichophora
AireDep_BC_reads_taxonomy	0.002910	91	321983	Massilia albidiflava
AireDep_BC_reads_taxonomy	0.002910	91	390269	Labedella gwakjiensis
AireDep_BC_reads_taxonomy	0.002910	91	700599	Streptomyces lonarensis
AireDep_BC_reads_taxonomy	0.002910	91	990373	Humitalea rosea
AireDep_BC_reads_taxonomy	0.002910	91	1827501	Mesorhizobium sp. YM1C-6-2
AireDep_BC_reads_taxonomy	0.002910	91	1961848	Kineosporia sp. R_H_3
AireDep_BC_reads_taxonomy	0.002910	91	2567896	Polyangium sp. SDU3-1
AireDep_BC_reads_taxonomy	0.002878	90	223192	Phaeoacremonium minimum
AireDep_BC_reads_taxonomy	0.002878	90	333142	Klenkia brasiliensis
AireDep_BC_reads_taxonomy	0.002878	90	2321396	Nocardioides sp. K1W22B-1
AireDep_BC_reads_taxonomy	0.002878	90	2486854	Microbacterium sp. LAM7116
AireDep_BC_reads_taxonomy	0.002878	90	2586972	Sphingomonas sp. BK580
AireDep_BC_reads_taxonomy	0.002878	90	2676312	Oceanobacillus sp. HTM 045
AireDep_BC_reads_taxonomy	0.002878	90	2768435	Acidovorax sp. SLBN-42
AireDep_BC_reads_taxonomy	0.002846	89	5507	Fusarium oxysporum
AireDep_BC_reads_taxonomy	0.002846	89	71784	Naematelia encephala
AireDep_BC_reads_taxonomy	0.002846	89	157466	uncultured Armatimonadetes bacterium
AireDep_BC_reads_taxonomy	0.002846	89	171674	Inquilinus limosus
AireDep_BC_reads_taxonomy	0.002846	89	186479	Kouleothrix aurantiaca
AireDep_BC_reads_taxonomy	0.002846	89	497727	Candidatus Nitrososphaera gargensis
AireDep_BC_reads_taxonomy	0.002846	89	595671	Amnibacterium kyonggiense
AireDep_BC_reads_taxonomy	0.002846	89	1027620	Nocardioides sp. LS1
AireDep_BC_reads_taxonomy	0.002846	89	1283287	Nocardioides sp. Iso805N
AireDep_BC_reads_taxonomy	0.002846	89	1411120	Hymenobacter mucosus
AireDep_BC_reads_taxonomy	0.002846	89	1765052	Pontibacter virosus
AireDep_BC_reads_taxonomy	0.002846	89	2052146	Blastocatellia bacterium
AireDep_BC_reads_taxonomy	0.002846	89	2052164	Gemmataceae bacterium
AireDep_BC_reads_taxonomy	0.002846	89	2498847	Quisquiliibacterium sp. CC-CFT501
AireDep_BC_reads_taxonomy	0.002846	89	2576838	Pseudarthrobacter sp. NamE2
AireDep_BC_reads_taxonomy	0.002846	89	2729386	Actinoplanes sp. TBRC 11911
AireDep_BC_reads_taxonomy	0.002846	89	2768460	Lysinimonas sp. SLBN-160
AireDep_BC_reads_taxonomy	0.002814	88	1569628	Jaminaea rosea
AireDep_BC_reads_taxonomy	0.002814	88	1895714	Altererythrobacter sp. 66-12
AireDep_BC_reads_taxonomy	0.002814	88	1895826	Rhodospirillales bacterium 70-18
AireDep_BC_reads_taxonomy	0.002814	88	2026734	Dehalococcoidia bacterium
AireDep_BC_reads_taxonomy	0.002782	87	43669	Brachybacterium faecium
AireDep_BC_reads_taxonomy	0.002782	87	50376	Venturia effusa
AireDep_BC_reads_taxonomy	0.002782	87	184882	Knoellia subterranea
AireDep_BC_reads_taxonomy	0.002782	87	303698	Penicillium steckii
AireDep_BC_reads_taxonomy	0.002782	87	728005	Devosia psychrophila
AireDep_BC_reads_taxonomy	0.002782	87	1638162	Aureimonas sp. AU22
AireDep_BC_reads_taxonomy	0.002782	87	2015799	Hyphomicrobiaceae bacterium
AireDep_BC_reads_taxonomy	0.002782	87	2569762	Nocardioides sp. GY 10127
AireDep_BC_reads_taxonomy	0.002782	87	2592334	Nocardioides sp. JQ2195
AireDep_BC_reads_taxonomy	0.002750	86	28210	Chelatococcus asaccharovorans
AireDep_BC_reads_taxonomy	0.002750	86	36856	Sinorhizobium saheli
AireDep_BC_reads_taxonomy	0.002750	86	45677	Azohydromonas lata
AireDep_BC_reads_taxonomy	0.002750	86	152682	Sphingomonas melonis
AireDep_BC_reads_taxonomy	0.002750	86	315423	Palleronia marisminoris
AireDep_BC_reads_taxonomy	0.002750	86	543632	Actinoplanes subtropicus
AireDep_BC_reads_taxonomy	0.002750	86	931535	Cellulomonas soli
AireDep_BC_reads_taxonomy	0.002750	86	946333	Rhizobacter gummiphilus
AireDep_BC_reads_taxonomy	0.002750	86	1904968	Pseudonocardia sp. CNS-139
AireDep_BC_reads_taxonomy	0.002718	85	114	Gemmata obscuriglobus
AireDep_BC_reads_taxonomy	0.002718	85	1415542	Saccharothrix sp. NRRL B-16348
AireDep_BC_reads_taxonomy	0.002718	85	1670830	Egicoccus halophilus
AireDep_BC_reads_taxonomy	0.002718	85	1736397	Phycicoccus sp. Soil748
AireDep_BC_reads_taxonomy	0.002718	85	1805820	Microbacterium sp. CGR2
AireDep_BC_reads_taxonomy	0.002718	85	2058892	Arthrobacter sp. B1805
AireDep_BC_reads_taxonomy	0.002718	85	2249217	Corallococcus sp. H22C18031201
AireDep_BC_reads_taxonomy	0.002686	84	84757	Beutenbergia cavernae
AireDep_BC_reads_taxonomy	0.002686	84	169976	uncultured Sphingomonadaceae bacterium
AireDep_BC_reads_taxonomy	0.002686	84	300019	Microbacterium paludicola
AireDep_BC_reads_taxonomy	0.002686	84	337895	Actinomadura hallensis
AireDep_BC_reads_taxonomy	0.002686	84	349313	Krasilnikovia cinnamomea
AireDep_BC_reads_taxonomy	0.002686	84	360055	Zavarzinella formosa
AireDep_BC_reads_taxonomy	0.002686	84	412687	Intrasporangium oryzae
AireDep_BC_reads_taxonomy	0.002686	84	1132694	Luteimonas sp. XBU10
AireDep_BC_reads_taxonomy	0.002686	84	1321365	Tistlia consotensis
AireDep_BC_reads_taxonomy	0.002686	84	2026887	Nitrospirae bacterium
AireDep_BC_reads_taxonomy	0.002686	84	2759167	Brachybacterium sp. Z12
AireDep_BC_reads_taxonomy	0.002654	83	47229	Massilia timonae
AireDep_BC_reads_taxonomy	0.002654	83	1206085	Jatrophihabitans endophyticus
AireDep_BC_reads_taxonomy	0.002654	83	1258888	Arthrobacter sp. Hz2
AireDep_BC_reads_taxonomy	0.002654	83	1531966	Torrubiella hemipterigena
AireDep_BC_reads_taxonomy	0.002654	83	1652106	Candidatus Entotheonella serta
AireDep_BC_reads_taxonomy	0.002654	83	1660125	Pelagibacterium sp. SCN 64-44
AireDep_BC_reads_taxonomy	0.002654	83	1855324	Cellulomonas sp. KH9
AireDep_BC_reads_taxonomy	0.002654	83	2072017	Nocardioides allogilvus
AireDep_BC_reads_taxonomy	0.002654	83	2711218	Modestobacter sp. KNN46-3
AireDep_BC_reads_taxonomy	0.002622	82	1852	Saccharomonospora viridis
AireDep_BC_reads_taxonomy	0.002622	82	1867	Actinoplanes teichomyceticus
AireDep_BC_reads_taxonomy	0.002622	82	53358	Intrasporangium calvum
AireDep_BC_reads_taxonomy	0.002622	82	93064	Sphingomonas koreensis
AireDep_BC_reads_taxonomy	0.002622	82	153731	Microbacterium aerolatum
AireDep_BC_reads_taxonomy	0.002622	82	262209	Janibacter melonis
AireDep_BC_reads_taxonomy	0.002622	82	1424080	Pontibacter amylolyticus
AireDep_BC_reads_taxonomy	0.002622	82	1571833	Arthrobacter sp. MN05-02
AireDep_BC_reads_taxonomy	0.002622	82	1981512	Phytoactinopolyspora halotolerans
AireDep_BC_reads_taxonomy	0.002622	82	2268090	Nocardioides sp. 616
AireDep_BC_reads_taxonomy	0.002622	82	2576308	Nakamurella flava
AireDep_BC_reads_taxonomy	0.002622	82	2653158	Novosphingobium sp. 9U
AireDep_BC_reads_taxonomy	0.002590	81	37992	Xylaria hypoxylon
AireDep_BC_reads_taxonomy	0.002590	81	136370	Lasallia pustulata
AireDep_BC_reads_taxonomy	0.002590	81	1286180	Mycolicibacterium sediminis
AireDep_BC_reads_taxonomy	0.002590	81	1331682	Brachybacterium ginsengisoli
AireDep_BC_reads_taxonomy	0.002590	81	1571157	Coniochaeta sp. 2T2.1
AireDep_BC_reads_taxonomy	0.002590	81	1895733	Burkholderiales bacterium 70-64
AireDep_BC_reads_taxonomy	0.002590	81	1938607	Sphingomonas sp. LM7
AireDep_BC_reads_taxonomy	0.002590	81	2073160	Acuticoccus kandeliae
AireDep_BC_reads_taxonomy	0.002590	81	2448056	Nitriliruptor sp.
AireDep_BC_reads_taxonomy	0.002590	81	2512131	Sphingomonas sp. BK235
AireDep_BC_reads_taxonomy	0.002590	81	2700082	Pontibacter sp. BT213
AireDep_BC_reads_taxonomy	0.002558	80	332163	Candidatus Solibacter usitatus
AireDep_BC_reads_taxonomy	0.002558	80	516702	Pigmentiphaga litoralis
AireDep_BC_reads_taxonomy	0.002558	80	1317125	Pontibacter indicus
AireDep_BC_reads_taxonomy	0.002558	80	1813880	Tetrasphaera sp. HKS02
AireDep_BC_reads_taxonomy	0.002558	80	2448052	Geminicoccaceae bacterium
AireDep_BC_reads_taxonomy	0.002526	79	193	Azospirillum lipoferum
AireDep_BC_reads_taxonomy	0.002526	79	5270	Ustilago maydis
AireDep_BC_reads_taxonomy	0.002526	79	33879	Agromyces ramosus
AireDep_BC_reads_taxonomy	0.002526	79	100816	Madurella mycetomatis
AireDep_BC_reads_taxonomy	0.002526	79	166587	uncultured Chloroflexi bacterium
AireDep_BC_reads_taxonomy	0.002526	79	341722	Agrococcus lahaulensis
AireDep_BC_reads_taxonomy	0.002526	79	384602	Micrococcus flavus
AireDep_BC_reads_taxonomy	0.002526	79	533267	Actinopolymorpha alba
AireDep_BC_reads_taxonomy	0.002526	79	649507	Cesiribacter andamanensis
AireDep_BC_reads_taxonomy	0.002526	79	1660124	Pelagibacterium sp. SCN 63-23
AireDep_BC_reads_taxonomy	0.002526	79	1736488	Nocardioides sp. Root190
AireDep_BC_reads_taxonomy	0.002526	79	1783498	Phytoactinopolyspora alkaliphila
AireDep_BC_reads_taxonomy	0.002526	79	1797501	Betaproteobacteria bacterium RIFCSPLOWO2_12_FULL_65_14
AireDep_BC_reads_taxonomy	0.002526	79	2017485	Brachybacterium avium
AireDep_BC_reads_taxonomy	0.002526	79	2528024	Planctomycetes bacterium I41
AireDep_BC_reads_taxonomy	0.002494	78	1816	Actinokineospora fastidiosa
AireDep_BC_reads_taxonomy	0.002494	78	260755	uncultured Ramlibacter sp.
AireDep_BC_reads_taxonomy	0.002494	78	364298	Janibacter hoylei
AireDep_BC_reads_taxonomy	0.002494	78	449461	Nocardioides humi
AireDep_BC_reads_taxonomy	0.002494	78	484882	Roseomonas stagni
AireDep_BC_reads_taxonomy	0.002494	78	1225127	Klenkia taihuensis
AireDep_BC_reads_taxonomy	0.002494	78	1312959	Arthrobacter sp. H14
AireDep_BC_reads_taxonomy	0.002494	78	1736362	Cellulomonas sp. Leaf395
AireDep_BC_reads_taxonomy	0.002494	78	2502783	Phycicoccus sp. CMS6Z-2
AireDep_BC_reads_taxonomy	0.002494	78	2562316	Massilia sp. HP4
AireDep_BC_reads_taxonomy	0.002494	78	2650471	Lacipirellula parvula
AireDep_BC_reads_taxonomy	0.002494	78	2714941	Phycicoccus sp. HDW14
AireDep_BC_reads_taxonomy	0.002462	77	83455	Myxococcus stipitatus
AireDep_BC_reads_taxonomy	0.002462	77	118266	Beauveria brongniartii
AireDep_BC_reads_taxonomy	0.002462	77	287609	Roseomonas lacus
AireDep_BC_reads_taxonomy	0.002462	77	375541	Aeromicrobium tamlense
AireDep_BC_reads_taxonomy	0.002462	77	397260	Sphingomonas sanxanigenens
AireDep_BC_reads_taxonomy	0.002462	77	527326	Georgenia thermotolerans
AireDep_BC_reads_taxonomy	0.002462	77	718229	Sporormia fimetaria
AireDep_BC_reads_taxonomy	0.002462	77	1053134	Fusarium zealandicum
AireDep_BC_reads_taxonomy	0.002462	77	1424081	Dactylosporangium sucinum
AireDep_BC_reads_taxonomy	0.002462	77	1710355	Actinoplanes sp. TFC3
AireDep_BC_reads_taxonomy	0.002462	77	1747766	Mycobacterium sp. NAZ190054
AireDep_BC_reads_taxonomy	0.002462	77	1874826	Novosphingobium sp.
AireDep_BC_reads_taxonomy	0.002462	77	2502779	Flavisolibacter sp. 17J28-1
AireDep_BC_reads_taxonomy	0.002462	77	2735555	Caenimonas sp. S4
AireDep_BC_reads_taxonomy	0.002430	76	244	Planomicrobium okeanokoites
AireDep_BC_reads_taxonomy	0.002430	76	53463	Paracoccus solventivorans
AireDep_BC_reads_taxonomy	0.002430	76	280754	Pochonia chlamydosporia
AireDep_BC_reads_taxonomy	0.002430	76	297536	Oryzihumus leptocrescens
AireDep_BC_reads_taxonomy	0.002430	76	485602	Actinophytocola xinjiangensis
AireDep_BC_reads_taxonomy	0.002430	76	690417	Paracoccus sphaerophysae
AireDep_BC_reads_taxonomy	0.002430	76	1881030	Devosia sp. YR412
AireDep_BC_reads_taxonomy	0.002430	76	2293980	Brevundimonas sp. NS26
AireDep_BC_reads_taxonomy	0.002398	75	266	Paracoccus denitrificans
AireDep_BC_reads_taxonomy	0.002398	75	209285	Chaetomium thermophilum
AireDep_BC_reads_taxonomy	0.002398	75	318751	Westerdykella ornata
AireDep_BC_reads_taxonomy	0.002398	75	889272	Polyangium fumosum
AireDep_BC_reads_taxonomy	0.002398	75	1411316	Pedobacter sp.
AireDep_BC_reads_taxonomy	0.002398	75	1504671	Delitschia confertaspora
AireDep_BC_reads_taxonomy	0.002398	75	1545044	Paracoccus sanguinis
AireDep_BC_reads_taxonomy	0.002398	75	1915074	Sphingomonas jeddahensis
AireDep_BC_reads_taxonomy	0.002398	75	2485143	Micromonospora sp. Llam0
AireDep_BC_reads_taxonomy	0.002398	75	2499852	Methylobacterium sp. TER-1
AireDep_BC_reads_taxonomy	0.002398	75	2585212	Mumia sp. Z527
AireDep_BC_reads_taxonomy	0.002366	74	54	Nannocystis exedens
AireDep_BC_reads_taxonomy	0.002366	74	574700	Nocardioides caeni
AireDep_BC_reads_taxonomy	0.002366	74	861534	Sphingomonas formosensis
AireDep_BC_reads_taxonomy	0.002366	74	1076125	Phytohabitans rumicis
AireDep_BC_reads_taxonomy	0.002366	74	1610493	Tessaracoccus flavus
AireDep_BC_reads_taxonomy	0.002366	74	1895753	Devosia sp. 66-22
AireDep_BC_reads_taxonomy	0.002366	74	2259340	Paracoccus sp. SC2-6
AireDep_BC_reads_taxonomy	0.002366	74	2560053	Paracoccus liaowanqingii
AireDep_BC_reads_taxonomy	0.002366	74	2698458	Nibribacter sp. BT10
AireDep_BC_reads_taxonomy	0.002334	73	302913	Elsinoe ampelina
AireDep_BC_reads_taxonomy	0.002334	73	547334	Arthrobacter pityocampae
AireDep_BC_reads_taxonomy	0.002334	73	581187	uncultured Corynebacteriales bacterium
AireDep_BC_reads_taxonomy	0.002334	73	595984	Dietzia aerolata
AireDep_BC_reads_taxonomy	0.002334	73	1335062	Roseomonas rhizosphaerae
AireDep_BC_reads_taxonomy	0.002334	73	1385522	Lysobacter arseniciresistens
AireDep_BC_reads_taxonomy	0.002334	73	1716077	Microlunatus endophyticus
AireDep_BC_reads_taxonomy	0.002334	73	1826607	Silicimonas algicola
AireDep_BC_reads_taxonomy	0.002334	73	1961794	Rubrivirga sp. SAORIC476
AireDep_BC_reads_taxonomy	0.002334	73	1982319	Opitutae bacterium Tous-C1TDCM
AireDep_BC_reads_taxonomy	0.002334	73	2023360	Rickettsiaceae bacterium
AireDep_BC_reads_taxonomy	0.002334	73	2067415	Altererythrobacter sp. TH136
AireDep_BC_reads_taxonomy	0.002334	73	2768445	Nocardioides sp. SLBN-35
AireDep_BC_reads_taxonomy	0.002302	72	51	Chondromyces apiculatus
AireDep_BC_reads_taxonomy	0.002302	72	74722	Stachybotrys chartarum
AireDep_BC_reads_taxonomy	0.002302	72	177197	Coniochaeta ligniaria
AireDep_BC_reads_taxonomy	0.002302	72	200618	Nocardioides aromaticivorans
AireDep_BC_reads_taxonomy	0.002302	72	393283	Pestalotiopsis fici
AireDep_BC_reads_taxonomy	0.002302	72	999931	Barrientosiimonas humi
AireDep_BC_reads_taxonomy	0.002302	72	1736395	Arthrobacter sp. Soil736
AireDep_BC_reads_taxonomy	0.002302	72	1736433	Rhizobacter sp. Root1221
AireDep_BC_reads_taxonomy	0.002302	72	1837282	Enteractinococcus helveticum
AireDep_BC_reads_taxonomy	0.002302	72	1867775	Nocardioides phosphati
AireDep_BC_reads_taxonomy	0.002302	72	2058898	Arthrobacter sp. ZGTC131
AireDep_BC_reads_taxonomy	0.002302	72	2058900	Arthrobacter sp. ZGTC412
AireDep_BC_reads_taxonomy	0.002302	72	2283094	uncultured Pyrinomonadaceae bacterium
AireDep_BC_reads_taxonomy	0.002302	72	2306585	Amnibacterium setariae
AireDep_BC_reads_taxonomy	0.002302	72	2586637	Streptomyces sp. NP160
AireDep_BC_reads_taxonomy	0.002302	72	2758442	Actinotalea sp. JY-7876
AireDep_BC_reads_taxonomy	0.002270	71	1071	Rhodopila globiformis
AireDep_BC_reads_taxonomy	0.002270	71	1727	Corynebacterium variabile
AireDep_BC_reads_taxonomy	0.002270	71	34010	Azospirillum halopraeferens
AireDep_BC_reads_taxonomy	0.002270	71	104408	Naganishia liquefaciens
AireDep_BC_reads_taxonomy	0.002270	71	191863	Chthoniobacter flavus
AireDep_BC_reads_taxonomy	0.002270	71	299567	Adhaeribacter aquaticus
AireDep_BC_reads_taxonomy	0.002270	71	741139	Lepidopterella palustris
AireDep_BC_reads_taxonomy	0.002270	71	1162967	Diaminobutyricimonas aerilata
AireDep_BC_reads_taxonomy	0.002270	71	1166323	Sphingomonas carotinifaciens
AireDep_BC_reads_taxonomy	0.002270	71	1386088	Intrasporangium chromatireducens
AireDep_BC_reads_taxonomy	0.002270	71	1437360	Bradyrhizobium erythrophlei
AireDep_BC_reads_taxonomy	0.002270	71	1508770	Kushneria pakistanensis
AireDep_BC_reads_taxonomy	0.002270	71	1509405	Pseudorhizobium pelagicum
AireDep_BC_reads_taxonomy	0.002270	71	1549638	Quisquiliibacterium transsilvanicum
AireDep_BC_reads_taxonomy	0.002270	71	1664694	Phialophora attinorum
AireDep_BC_reads_taxonomy	0.002270	71	2650750	Phytoactinopolyspora mesophila
AireDep_BC_reads_taxonomy	0.002270	71	2771358	Hymenobacter sp. BT189
AireDep_BC_reads_taxonomy	0.002238	70	1076	Rhodopseudomonas palustris
AireDep_BC_reads_taxonomy	0.002238	70	39691	Mycolicibacterium moriokaense
AireDep_BC_reads_taxonomy	0.002238	70	158755	uncultured Cytophagales bacterium
AireDep_BC_reads_taxonomy	0.002238	70	648755	Pseudonocardia eucalypti
AireDep_BC_reads_taxonomy	0.002238	70	1736483	Microbacterium sp. Root180
AireDep_BC_reads_taxonomy	0.002238	70	1913961	Rhizobiaceae bacterium
AireDep_BC_reads_taxonomy	0.002238	70	2058896	Arthrobacter sp. SX1312
AireDep_BC_reads_taxonomy	0.002238	70	2502782	Nocardioides jejuensis
AireDep_BC_reads_taxonomy	0.002238	70	2592070	Elioraea sp. Yellowstone
AireDep_BC_reads_taxonomy	0.002206	69	1773	Mycobacterium tuberculosis
AireDep_BC_reads_taxonomy	0.002206	69	1838	Saccharopolyspora hordei
AireDep_BC_reads_taxonomy	0.002206	69	52697	Actinoplanes regularis
AireDep_BC_reads_taxonomy	0.002206	69	162425	Aspergillus nidulans
AireDep_BC_reads_taxonomy	0.002206	69	360054	Bryobacter aggregatus
AireDep_BC_reads_taxonomy	0.002206	69	1500261	Methylibium sp. CF059
AireDep_BC_reads_taxonomy	0.002206	69	1882741	Ramlibacter sp. WS9
AireDep_BC_reads_taxonomy	0.002206	69	2109933	Alsobacter sp. SH9
AireDep_BC_reads_taxonomy	0.002206	69	2161864	Opitutus sp. ER46
AireDep_BC_reads_taxonomy	0.002206	69	2545468	Aeromicrobium sp. IC_218
AireDep_BC_reads_taxonomy	0.002206	69	2571030	Pontibacter sp. SGAir0037
AireDep_BC_reads_taxonomy	0.002206	69	2651870	Deinococcus sp. SDU3-2
AireDep_BC_reads_taxonomy	0.002206	69	2761620	Pontibacter sp. Tf4
AireDep_BC_reads_taxonomy	0.002174	68	71433	Mesorhizobium amorphae
AireDep_BC_reads_taxonomy	0.002174	68	121627	Talaromyces rugulosus
AireDep_BC_reads_taxonomy	0.002174	68	204525	Roseomonas cervicalis
AireDep_BC_reads_taxonomy	0.002174	68	435289	Lysobacter spongiicola
AireDep_BC_reads_taxonomy	0.002174	68	1357915	Arthrobacter sp. QXT-31
AireDep_BC_reads_taxonomy	0.002174	68	1380357	Rhodospirillales bacterium URHD0017
AireDep_BC_reads_taxonomy	0.002174	68	1494448	Chelatococcus reniformis
AireDep_BC_reads_taxonomy	0.002174	68	1653334	Salinarimonadaceae bacterium HL-109
AireDep_BC_reads_taxonomy	0.002174	68	1736381	Aureimonas sp. Leaf454
AireDep_BC_reads_taxonomy	0.002174	68	1766800	Agromyces sp. ANK073
AireDep_BC_reads_taxonomy	0.002174	68	2594180	Georgenia sp. Z446
AireDep_BC_reads_taxonomy	0.002174	68	2596828	Microlunatus sp. KUDC0627
AireDep_BC_reads_taxonomy	0.002142	67	1709	Cellulomonas biazotea
AireDep_BC_reads_taxonomy	0.002142	67	55169	Botryosphaeria dothidea
AireDep_BC_reads_taxonomy	0.002142	67	100225	Austwickia chelonae
AireDep_BC_reads_taxonomy	0.002142	67	309885	Deinococcus hopiensis
AireDep_BC_reads_taxonomy	0.002142	67	578093	Lineolata rhizophorae
AireDep_BC_reads_taxonomy	0.002142	67	591198	Euzebya tangerina
AireDep_BC_reads_taxonomy	0.002142	67	904715	Sphingomonas jejuensis
AireDep_BC_reads_taxonomy	0.002142	67	987056	Rhodoligotrophos appendicifer
AireDep_BC_reads_taxonomy	0.002142	67	1348467	Actinotalea caeni
AireDep_BC_reads_taxonomy	0.002142	67	1428314	Novosphingobium chloroacetimidivorans
AireDep_BC_reads_taxonomy	0.002142	67	1798290	Gammaproteobacteria bacterium RIFCSPHIGHO2_12_FULL_63_22
AireDep_BC_reads_taxonomy	0.002142	67	1867774	Aliidongia dinghuensis
AireDep_BC_reads_taxonomy	0.002142	67	1869167	Humibacillus sp. DSM 29435
AireDep_BC_reads_taxonomy	0.002142	67	2489173	Altererythrobacter aquimixticola
AireDep_BC_reads_taxonomy	0.002142	67	2492390	Elioraea rosea
AireDep_BC_reads_taxonomy	0.002142	67	2593304	Quadrisphaera sp. DD2A
AireDep_BC_reads_taxonomy	0.002142	67	2675225	Novosphingobium sp. Gsoil 351
AireDep_BC_reads_taxonomy	0.002142	67	2675878	Hymenobacter sp. BRD128
AireDep_BC_reads_taxonomy	0.002142	67	2714040	Cellulomonas sp. IC4_254
AireDep_BC_reads_taxonomy	0.002142	67	2714956	Motilibacter deserti
AireDep_BC_reads_taxonomy	0.002142	67	2724944	Arthrobacter sp. E918
AireDep_BC_reads_taxonomy	0.002110	66	1785	Mycobacterium sp.
AireDep_BC_reads_taxonomy	0.002110	66	35622	Thermostaphylospora chromogena
AireDep_BC_reads_taxonomy	0.002110	66	58109	Actinocorallia herbida
AireDep_BC_reads_taxonomy	0.002110	66	158607	Diaporthe helianthi
AireDep_BC_reads_taxonomy	0.002110	66	288426	Paracoccus marinus
AireDep_BC_reads_taxonomy	0.002110	66	372484	Sanguibacter antarcticus
AireDep_BC_reads_taxonomy	0.002110	66	402884	Cereibacter changlensis
AireDep_BC_reads_taxonomy	0.002110	66	502181	Actinophytocola oryzae
AireDep_BC_reads_taxonomy	0.002110	66	556288	Brachybacterium saurashtrense
AireDep_BC_reads_taxonomy	0.002110	66	1736259	Methylobacterium sp. Leaf113
AireDep_BC_reads_taxonomy	0.002110	66	2024827	Citromicrobium sp.
AireDep_BC_reads_taxonomy	0.002110	66	2070347	Agrococcus sp. SGAir0287
AireDep_BC_reads_taxonomy	0.002110	66	2530372	Jiangella asiatica
AireDep_BC_reads_taxonomy	0.002110	66	2681555	Fodinicola acaciae
AireDep_BC_reads_taxonomy	0.002078	65	46472	Aspergillus versicolor
AireDep_BC_reads_taxonomy	0.002078	65	53356	Terracoccus luteus
AireDep_BC_reads_taxonomy	0.002078	65	340221	Alsobacter metallidurans
AireDep_BC_reads_taxonomy	0.002078	65	391738	Lysobacter defluvii
AireDep_BC_reads_taxonomy	0.002078	65	573508	Aspergillus cristatus
AireDep_BC_reads_taxonomy	0.002078	65	1090615	Nakamurella panacisegetis
AireDep_BC_reads_taxonomy	0.002078	65	1736215	Sphingomonas sp. Leaf33
AireDep_BC_reads_taxonomy	0.002078	65	1948890	Rhodobacterales bacterium
AireDep_BC_reads_taxonomy	0.002078	65	2133960	Conexibacter sp. Seoho-28
AireDep_BC_reads_taxonomy	0.002078	65	2479848	Tessaracoccus antarcticus
AireDep_BC_reads_taxonomy	0.002078	65	2589074	Nocardioides sp. KUDC 5002
AireDep_BC_reads_taxonomy	0.002046	64	72226	Lysobacter sp.
AireDep_BC_reads_taxonomy	0.002046	64	77044	Rosellinia necatrix
AireDep_BC_reads_taxonomy	0.002046	64	257708	Roseomonas gilardii
AireDep_BC_reads_taxonomy	0.002046	64	321985	Massilia lutea
AireDep_BC_reads_taxonomy	0.002046	64	1054213	Acetobacteraceae bacterium AT-5844
AireDep_BC_reads_taxonomy	0.002046	64	1217826	Xylona heveae
AireDep_BC_reads_taxonomy	0.002046	64	1629062	Antricoccus suffuscus
AireDep_BC_reads_taxonomy	0.002046	64	1697972	Methylobacterium crusticola
AireDep_BC_reads_taxonomy	0.002046	64	1911520	Actinomycetales bacterium
AireDep_BC_reads_taxonomy	0.002046	64	1930536	Sphingomonadaceae bacterium
AireDep_BC_reads_taxonomy	0.002046	64	2035436	bacterium HR41
AireDep_BC_reads_taxonomy	0.002046	64	2107693	Chlorogloea sp. CCALA 695
AireDep_BC_reads_taxonomy	0.002046	64	2585207	Brevibacterium sp. CFH 10365
AireDep_BC_reads_taxonomy	0.002046	64	2760306	Paracoccus sp. MC1854
AireDep_BC_reads_taxonomy	0.002014	63	52	Chondromyces crocatus
AireDep_BC_reads_taxonomy	0.002014	63	45133	Lasiodiplodia theobromae
AireDep_BC_reads_taxonomy	0.002014	63	53458	Janibacter limosus
AireDep_BC_reads_taxonomy	0.002014	63	173053	Tetrasphaera duodecadis
AireDep_BC_reads_taxonomy	0.002014	63	317664	Quadrisphaera granulorum
AireDep_BC_reads_taxonomy	0.002014	63	337480	Microbacterium immunditiarum
AireDep_BC_reads_taxonomy	0.002014	63	372655	Nocardiopsis terrae
AireDep_BC_reads_taxonomy	0.002014	63	424800	Sphingomonas insulae
AireDep_BC_reads_taxonomy	0.002014	63	443156	Phycicoccus dokdonensis
AireDep_BC_reads_taxonomy	0.002014	63	515949	Sphingomicrobium lutaoense
AireDep_BC_reads_taxonomy	0.002014	63	574774	Glonium stellatum
AireDep_BC_reads_taxonomy	0.002014	63	665550	Dietzia alimentaria
AireDep_BC_reads_taxonomy	0.002014	63	747076	Tepidamorphus gemmatus
AireDep_BC_reads_taxonomy	0.002014	63	1276757	Paracoccus siganidrum
AireDep_BC_reads_taxonomy	0.002014	63	1379910	Rufibacter sp. DG31D
AireDep_BC_reads_taxonomy	0.002014	63	1517589	Nocardioides albidus
AireDep_BC_reads_taxonomy	0.002014	63	1610489	Corynebacterium pollutisoli
AireDep_BC_reads_taxonomy	0.002014	63	1617423	Acidobacteria bacterium OLB17
AireDep_BC_reads_taxonomy	0.002014	63	1630693	Gemmata sp. SH-PL17
AireDep_BC_reads_taxonomy	0.002014	63	1761803	Microbacterium sp. cf046
AireDep_BC_reads_taxonomy	0.002014	63	1888892	Sphingomonas turrisvirgatae
AireDep_BC_reads_taxonomy	0.002014	63	2502183	Telmatospirillum sp. J64-1
AireDep_BC_reads_taxonomy	0.002014	63	2762214	Corynebacterium sp. Sa1YVA5
AireDep_BC_reads_taxonomy	0.001983	62	5570	Cenococcum geophilum
AireDep_BC_reads_taxonomy	0.001983	62	36651	Penicillium digitatum
AireDep_BC_reads_taxonomy	0.001983	62	40199	Fusarium avenaceum
AireDep_BC_reads_taxonomy	0.001983	62	98403	Drechmeria coniospora
AireDep_BC_reads_taxonomy	0.001983	62	113559	Actinoplanes campanulatus
AireDep_BC_reads_taxonomy	0.001983	62	245187	Loktanella fryxellensis
AireDep_BC_reads_taxonomy	0.001983	62	272918	Nesterenkonia sandarakina
AireDep_BC_reads_taxonomy	0.001983	62	670293	Segetibacter aerophilus
AireDep_BC_reads_taxonomy	0.001983	62	690164	Salinarimonas ramus
AireDep_BC_reads_taxonomy	0.001983	62	1776957	Aureimonas glaciei
AireDep_BC_reads_taxonomy	0.001983	62	1796922	Piscinibacter defluvii
AireDep_BC_reads_taxonomy	0.001983	62	1914756	Phenylobacterium deserti
AireDep_BC_reads_taxonomy	0.001983	62	2306021	Serinicoccus sediminis
AireDep_BC_reads_taxonomy	0.001983	62	2575872	Bauldia sp.
AireDep_BC_reads_taxonomy	0.001983	62	2599615	Luteimonas sp. YD-1
AireDep_BC_reads_taxonomy	0.001951	61	549	Pantoea agglomerans
AireDep_BC_reads_taxonomy	0.001951	61	5025	Venturia inaequalis
AireDep_BC_reads_taxonomy	0.001951	61	71999	Kocuria palustris
AireDep_BC_reads_taxonomy	0.001951	61	78148	Oidiodendron maius
AireDep_BC_reads_taxonomy	0.001951	61	225324	Enhydrobacter aerosaccus
AireDep_BC_reads_taxonomy	0.001951	61	310453	Neofusicoccum parvum
AireDep_BC_reads_taxonomy	0.001951	61	366584	Pseudonocardia oroxyli
AireDep_BC_reads_taxonomy	0.001951	61	390641	Wenxinia marina
AireDep_BC_reads_taxonomy	0.001951	61	390894	Lophium mytilinum
AireDep_BC_reads_taxonomy	0.001951	61	1072463	Microbacterium lemovicicum
AireDep_BC_reads_taxonomy	0.001951	61	1105143	Kribbella shirazensis
AireDep_BC_reads_taxonomy	0.001951	61	1385715	Hymenobacter qilianensis
AireDep_BC_reads_taxonomy	0.001951	61	1688639	Noviherbaspirillum humi
AireDep_BC_reads_taxonomy	0.001951	61	2026339	Oceanibium sediminis
AireDep_BC_reads_taxonomy	0.001951	61	2086582	Blastococcus sp. Marseille-P5729
AireDep_BC_reads_taxonomy	0.001951	61	2306993	Sinirhodobacter populi
AireDep_BC_reads_taxonomy	0.001951	61	2651171	Thermoanaerobaculia bacterium
AireDep_BC_reads_taxonomy	0.001951	61	2672569	Microlunatus sp. Gsoil 973
AireDep_BC_reads_taxonomy	0.001919	60	2371	Xylella fastidiosa
AireDep_BC_reads_taxonomy	0.001919	60	74314	Brevundimonas alba
AireDep_BC_reads_taxonomy	0.001919	60	215803	Enhygromyxa salina
AireDep_BC_reads_taxonomy	0.001919	60	370764	Microbacterium pygmaeum
AireDep_BC_reads_taxonomy	0.001919	60	413882	[Polyangium] brachysporum
AireDep_BC_reads_taxonomy	0.001919	60	418856	Nevskia soli
AireDep_BC_reads_taxonomy	0.001919	60	453842	Paracoccus aestuarii
AireDep_BC_reads_taxonomy	0.001919	60	460086	Kribbella catacumbae
AireDep_BC_reads_taxonomy	0.001919	60	758802	Mycolicibacterium litorale
AireDep_BC_reads_taxonomy	0.001919	60	1105145	Saccharothrix ecbatanensis
AireDep_BC_reads_taxonomy	0.001919	60	1271860	Alloactinosynnema iranicum
AireDep_BC_reads_taxonomy	0.001919	60	1452450	Roseomonas alkaliterrae
AireDep_BC_reads_taxonomy	0.001919	60	1532023	Qipengyuania sediminis
AireDep_BC_reads_taxonomy	0.001919	60	1770194	Novosphingobium pokkalii
AireDep_BC_reads_taxonomy	0.001919	60	1912891	Sphingobium sp.
AireDep_BC_reads_taxonomy	0.001919	60	1979269	Rhodovarius sp. CCP-6
AireDep_BC_reads_taxonomy	0.001919	60	2204170	Nostoc sp. 3335mG
AireDep_BC_reads_taxonomy	0.001919	60	2496871	Geomonas soli
AireDep_BC_reads_taxonomy	0.001919	60	2572881	Herbaspirillum sp. SJZ107
AireDep_BC_reads_taxonomy	0.001919	60	2712222	Nordella sp. HKS 07
AireDep_BC_reads_taxonomy	0.001919	60	2748098	Rhodobacteraceae bacterium RR4-56
AireDep_BC_reads_taxonomy	0.001919	60	2758030	Pseudonocardia sp. CAP47R
AireDep_BC_reads_taxonomy	0.001919	60	2763504	Hymenobacter sp. BT188
AireDep_BC_reads_taxonomy	0.001887	59	2033	Microbacterium testaceum
AireDep_BC_reads_taxonomy	0.001887	59	27350	Puccinia striiformis
AireDep_BC_reads_taxonomy	0.001887	59	119532	Microcoleus vaginatus
AireDep_BC_reads_taxonomy	0.001887	59	184067	Kushneria indalinina
AireDep_BC_reads_taxonomy	0.001887	59	306088	Aspergillus steynii
AireDep_BC_reads_taxonomy	0.001887	59	401562	Aureimonas ureilytica
AireDep_BC_reads_taxonomy	0.001887	59	1069963	Janibacter alkaliphilus
AireDep_BC_reads_taxonomy	0.001887	59	1736260	Methylobacterium sp. Leaf117
AireDep_BC_reads_taxonomy	0.001887	59	1748367	Nakamurella endophytica
AireDep_BC_reads_taxonomy	0.001887	59	1797110	Pontibacter sp. S10-8
AireDep_BC_reads_taxonomy	0.001887	59	1797203	Actinobacteria bacterium RBG_16_68_12
AireDep_BC_reads_taxonomy	0.001887	59	1797662	Chloroflexi bacterium RBG_16_70_13
AireDep_BC_reads_taxonomy	0.001887	59	1933817	Kribbella sp. ALI-6-A
AireDep_BC_reads_taxonomy	0.001887	59	2099683	Sphaerobacteraceae bacterium
AireDep_BC_reads_taxonomy	0.001887	59	2483352	Cellulomonas sp. NEAU-YY56
AireDep_BC_reads_taxonomy	0.001887	59	2486272	Nocardioides sp. WS12
AireDep_BC_reads_taxonomy	0.001887	59	2589816	Pontibacter sp. HB172049
AireDep_BC_reads_taxonomy	0.001887	59	2606681	Ramlibacter lithotrophicus
AireDep_BC_reads_taxonomy	0.001887	59	2651839	Chloroflexia bacterium SDU3-3
AireDep_BC_reads_taxonomy	0.001887	59	2762236	Microbacterium sp. Sa4CUA7
AireDep_BC_reads_taxonomy	0.001887	59	2766980	Pontibacter sp. JH31
AireDep_BC_reads_taxonomy	0.001855	58	1841	Nocardioides albus
AireDep_BC_reads_taxonomy	0.001855	58	40483	Fomitopsis pinicola
AireDep_BC_reads_taxonomy	0.001855	58	103731	Saccharothrix espanaensis
AireDep_BC_reads_taxonomy	0.001855	58	103734	Saccharothrix texasensis
AireDep_BC_reads_taxonomy	0.001855	58	106592	Ensifer adhaerens
AireDep_BC_reads_taxonomy	0.001855	58	450378	Croceicoccus marinus
AireDep_BC_reads_taxonomy	0.001855	58	591372	Agaricicola taiwanensis
AireDep_BC_reads_taxonomy	0.001855	58	1141874	Streptomyces hoynatensis
AireDep_BC_reads_taxonomy	0.001855	58	1267973	Arthrobacter sp. H5
AireDep_BC_reads_taxonomy	0.001855	58	1736691	Aeromicrobium choanae
AireDep_BC_reads_taxonomy	0.001855	58	1895739	Cellulomonas sp. 73-145
AireDep_BC_reads_taxonomy	0.001855	58	1909423	Cellulomonas sp. Ao-9
AireDep_BC_reads_taxonomy	0.001855	58	1968433	Noviherbaspirillum denitrificans
AireDep_BC_reads_taxonomy	0.001855	58	2202828	Methylobacterium sp. 17Sr1-43
AireDep_BC_reads_taxonomy	0.001855	58	2653171	Sphingomonas sp. AX6
AireDep_BC_reads_taxonomy	0.001855	58	2762756	Rufibacter sp. H-1
AireDep_BC_reads_taxonomy	0.001823	57	5217	Tremella mesenterica
AireDep_BC_reads_taxonomy	0.001823	57	70125	Nitrospira sp.
AireDep_BC_reads_taxonomy	0.001823	57	83615	Luteimonas mephitis
AireDep_BC_reads_taxonomy	0.001823	57	515415	Microbacterium invictum
AireDep_BC_reads_taxonomy	0.001823	57	571190	Saccharothrix saharensis
AireDep_BC_reads_taxonomy	0.001823	57	860243	Nocardioides panzhihuensis
AireDep_BC_reads_taxonomy	0.001823	57	1077935	Paracoccus zhejiangensis
AireDep_BC_reads_taxonomy	0.001823	57	1463825	Saccharothrix sp. NRRL B-16314
AireDep_BC_reads_taxonomy	0.001823	57	1470591	Sphingomonas sp. RIT328
AireDep_BC_reads_taxonomy	0.001823	57	1569209	Paracoccus sp. PAMC 22219
AireDep_BC_reads_taxonomy	0.001823	57	1736339	Cellulomonas sp. Leaf334
AireDep_BC_reads_taxonomy	0.001823	57	1955422	Massilia sp. KIM
AireDep_BC_reads_taxonomy	0.001823	57	2026720	Candidatus Saccharibacteria bacterium
AireDep_BC_reads_taxonomy	0.001823	57	2026786	Rhodospirillales bacterium
AireDep_BC_reads_taxonomy	0.001823	57	2202148	Azospirillum thermophilum
AireDep_BC_reads_taxonomy	0.001823	57	2212470	Candidatus Eisenbacteria bacterium
AireDep_BC_reads_taxonomy	0.001823	57	2562312	Devosia sp. FKR38
AireDep_BC_reads_taxonomy	0.001823	57	2714109	Candidatus Frankia meridionalis
AireDep_BC_reads_taxonomy	0.001823	57	2775309	Frigoribacterium sp. CFBP 13712
AireDep_BC_reads_taxonomy	0.001791	56	34073	Variovorax paradoxus
AireDep_BC_reads_taxonomy	0.001791	56	41413	Aspergillus glaucus
AireDep_BC_reads_taxonomy	0.001791	56	121292	Pseudarthrobacter sulfonivorans
AireDep_BC_reads_taxonomy	0.001791	56	158046	Phaeomoniella chlamydospora
AireDep_BC_reads_taxonomy	0.001791	56	194963	Sinorhizobium americanum
AireDep_BC_reads_taxonomy	0.001791	56	264951	Byssochlamys spectabilis
AireDep_BC_reads_taxonomy	0.001791	56	489142	Citricoccus zhacaiensis
AireDep_BC_reads_taxonomy	0.001791	56	574789	Mytilinidion resinicola
AireDep_BC_reads_taxonomy	0.001791	56	665126	Prosthecomicrobium hirschii
AireDep_BC_reads_taxonomy	0.001791	56	746033	Piscicoccus intestinalis
AireDep_BC_reads_taxonomy	0.001791	56	864828	Massilia umbonata
AireDep_BC_reads_taxonomy	0.001791	56	1302862	Sodiomyces alkalinus
AireDep_BC_reads_taxonomy	0.001791	56	1609977	Sphingomonas hengshuiensis
AireDep_BC_reads_taxonomy	0.001791	56	1683161	Chthonobacter albigriseus
AireDep_BC_reads_taxonomy	0.001791	56	1736303	Arthrobacter sp. Leaf234
AireDep_BC_reads_taxonomy	0.001791	56	1872709	Allorhizocola rhizosphaerae
AireDep_BC_reads_taxonomy	0.001791	56	1917965	Defluviimonas sp.
AireDep_BC_reads_taxonomy	0.001791	56	1978230	Caulobacteraceae bacterium
AireDep_BC_reads_taxonomy	0.001791	56	2052180	Phycisphaerales bacterium
AireDep_BC_reads_taxonomy	0.001791	56	2173173	Amnibacterium sp. M8JJ-5
AireDep_BC_reads_taxonomy	0.001791	56	2305907	Sphingomonas gilva
AireDep_BC_reads_taxonomy	0.001791	56	2510337	Sandaracinaceae bacterium
AireDep_BC_reads_taxonomy	0.001791	56	2599924	Agrococcus sp. NS18
AireDep_BC_reads_taxonomy	0.001791	56	2692820	Microcoleus sp. FACHB-1
AireDep_BC_reads_taxonomy	0.001759	55	44574	Nitrosomonas communis
AireDep_BC_reads_taxonomy	0.001759	55	111564	Kineosphaera limosa
AireDep_BC_reads_taxonomy	0.001759	55	114155	Dichomitus squalens
AireDep_BC_reads_taxonomy	0.001759	55	552063	Salinarimonas rosea
AireDep_BC_reads_taxonomy	0.001759	55	1688671	Arthrobacter sp. AFG20
AireDep_BC_reads_taxonomy	0.001759	55	1736528	Rhizobacter sp. Root404
AireDep_BC_reads_taxonomy	0.001759	55	1895825	Rhodospirillales bacterium 69-11
AireDep_BC_reads_taxonomy	0.001759	55	1955698	Arthrobacter sp. KBS0703
AireDep_BC_reads_taxonomy	0.001759	55	1970503	Caulobacterales bacterium 32-69-10
AireDep_BC_reads_taxonomy	0.001759	55	1978229	Beijerinckiaceae bacterium
AireDep_BC_reads_taxonomy	0.001759	55	2059911	Brachybacterium sp. YJGR34
AireDep_BC_reads_taxonomy	0.001759	55	2338327	Altererythrobacter sp. NS1
AireDep_BC_reads_taxonomy	0.001759	55	2488860	Erythrobacter spongiae
AireDep_BC_reads_taxonomy	0.001759	55	2527980	Planctomycetes bacterium Pan189
AireDep_BC_reads_taxonomy	0.001759	55	2547244	Amycolatopsis alkalitolerans
AireDep_BC_reads_taxonomy	0.001759	55	2714763	Akanthomyces lecanii
AireDep_BC_reads_taxonomy	0.001727	54	2041	Aeromicrobium erythreum
AireDep_BC_reads_taxonomy	0.001727	54	28077	Nitrospirillum amazonense
AireDep_BC_reads_taxonomy	0.001727	54	105487	Valsa mali
AireDep_BC_reads_taxonomy	0.001727	54	177199	Coniochaeta pulveracea
AireDep_BC_reads_taxonomy	0.001727	54	264297	Cellulomonas denverensis
AireDep_BC_reads_taxonomy	0.001727	54	310783	Deinococcus deserti
AireDep_BC_reads_taxonomy	0.001727	54	362649	Microbacterium thalassium
AireDep_BC_reads_taxonomy	0.001727	54	364199	Paracoccus homiensis
AireDep_BC_reads_taxonomy	0.001727	54	374515	Pelagibius litoralis
AireDep_BC_reads_taxonomy	0.001727	54	429728	Devosia crocina
AireDep_BC_reads_taxonomy	0.001727	54	574650	Micrococcus terreus
AireDep_BC_reads_taxonomy	0.001727	54	674703	Rhodoplanes sp. Z2-YC6860
AireDep_BC_reads_taxonomy	0.001727	54	861266	Pseudarthrobacter siccitolerans
AireDep_BC_reads_taxonomy	0.001727	54	1001832	Daldinia sp. EC12
AireDep_BC_reads_taxonomy	0.001727	54	1333996	Variibacter gotjawalensis
AireDep_BC_reads_taxonomy	0.001727	54	1490222	Actinoallomurus bryophytorum
AireDep_BC_reads_taxonomy	0.001727	54	1548547	Woeseia oceani
AireDep_BC_reads_taxonomy	0.001727	54	1736393	Janibacter sp. Soil728
AireDep_BC_reads_taxonomy	0.001727	54	1849032	Arthrobacter sp. U41
AireDep_BC_reads_taxonomy	0.001727	54	1895816	Rhizobiales bacterium 65-9
AireDep_BC_reads_taxonomy	0.001727	54	2052143	Anaerolineae bacterium
AireDep_BC_reads_taxonomy	0.001727	54	2072846	Adhaeribacter arboris
AireDep_BC_reads_taxonomy	0.001727	54	2081523	Acidobacteriia bacterium
AireDep_BC_reads_taxonomy	0.001727	54	2135677	Nocardioides sp. CF204
AireDep_BC_reads_taxonomy	0.001727	54	2528021	Planctomycetes bacterium ETA_A8
AireDep_BC_reads_taxonomy	0.001727	54	2530364	Actinomadura sp. 6K520
AireDep_BC_reads_taxonomy	0.001727	54	2561929	Oxalobacteraceae bacterium OM1
AireDep_BC_reads_taxonomy	0.001727	54	2745197	Adhaeribacter sp. KUDC8001
AireDep_BC_reads_taxonomy	0.001727	54	2768071	Clavibacter sp. DM1
AireDep_BC_reads_taxonomy	0.001695	53	470	Acinetobacter baumannii
AireDep_BC_reads_taxonomy	0.001695	53	35799	Nitrosospira briensis
AireDep_BC_reads_taxonomy	0.001695	53	69370	Microbacterium trichothecenolyticum
AireDep_BC_reads_taxonomy	0.001695	53	133453	Caldilinea aerophila
AireDep_BC_reads_taxonomy	0.001695	53	173362	Brachybacterium paraconglomeratum
AireDep_BC_reads_taxonomy	0.001695	53	332947	Hirsutella minnesotensis
AireDep_BC_reads_taxonomy	0.001695	53	582855	Streptomyces haliclonae
AireDep_BC_reads_taxonomy	0.001695	53	661491	Nocardioides ginsengisegetis
AireDep_BC_reads_taxonomy	0.001695	53	685828	Armatimonas rosea
AireDep_BC_reads_taxonomy	0.001695	53	1234595	Pacificimonas flava
AireDep_BC_reads_taxonomy	0.001695	53	1327635	Sphingomonas sp. Cra20
AireDep_BC_reads_taxonomy	0.001695	53	1380391	Dongia sp. URHE0060
AireDep_BC_reads_taxonomy	0.001695	53	1449068	Rhodococcus sp. UNC23MFCrub1.1
AireDep_BC_reads_taxonomy	0.001695	53	1503981	Altererythrobacter buctensis
AireDep_BC_reads_taxonomy	0.001695	53	1736322	Nocardioides sp. Leaf285
AireDep_BC_reads_taxonomy	0.001695	53	1768765	Methylobacterium sp. CCH5-D2
AireDep_BC_reads_taxonomy	0.001695	53	2231787	Actinomadura sp. LHW63021
AireDep_BC_reads_taxonomy	0.001695	53	2650924	Aestuariivirga litoralis
AireDep_BC_reads_taxonomy	0.001695	53	2683649	Lichenicoccus roseus
AireDep_BC_reads_taxonomy	0.001663	52	36075	Ganoderma sinense
AireDep_BC_reads_taxonomy	0.001663	52	68825	Rasamsonia emersonii
AireDep_BC_reads_taxonomy	0.001663	52	112331	Planomicrobium koreense
AireDep_BC_reads_taxonomy	0.001663	52	433644	Phycicoccus bigeumensis
AireDep_BC_reads_taxonomy	0.001663	52	529705	Sphingomonas changbaiensis
AireDep_BC_reads_taxonomy	0.001663	52	546892	Lysobacter xinjiangensis
AireDep_BC_reads_taxonomy	0.001663	52	1000566	Saccharopolyspora lacisalsi
AireDep_BC_reads_taxonomy	0.001663	52	1208366	Fusarium sarcochroum
AireDep_BC_reads_taxonomy	0.001663	52	1227077	Siccationidurans arizonensis
AireDep_BC_reads_taxonomy	0.001663	52	1567108	Rufibacter roseus
AireDep_BC_reads_taxonomy	0.001663	52	1631477	Microbacterium rhizomatis
AireDep_BC_reads_taxonomy	0.001663	52	1650658	Actinobacteria bacterium IMCC26256
AireDep_BC_reads_taxonomy	0.001663	52	1801944	Phenylobacterium sp. RIFCSPHIGHO2_01_FULL_69_31
AireDep_BC_reads_taxonomy	0.001663	52	1849103	Flexivirga endophytica
AireDep_BC_reads_taxonomy	0.001663	52	1874116	Allobranchiibius huperziae
AireDep_BC_reads_taxonomy	0.001663	52	1882437	Massilia sp.
AireDep_BC_reads_taxonomy	0.001663	52	2489002	Paracoccus sp. I-41R45
AireDep_BC_reads_taxonomy	0.001663	52	2587808	Cellulosimicrobium sp. BI34T
AireDep_BC_reads_taxonomy	0.001663	52	2692428	Fusarium sp. NRRL 66182
AireDep_BC_reads_taxonomy	0.001663	52	2692869	Trichocoleus sp. FACHB-262
AireDep_BC_reads_taxonomy	0.001631	51	408	Methylorubrum extorquens
AireDep_BC_reads_taxonomy	0.001631	51	553	Pantoea ananatis
AireDep_BC_reads_taxonomy	0.001631	51	34002	Paracoccus alcaliphilus
AireDep_BC_reads_taxonomy	0.001631	51	41688	Lomentospora prolificans
AireDep_BC_reads_taxonomy	0.001631	51	60920	Sanguibacter keddieii
AireDep_BC_reads_taxonomy	0.001631	51	200991	Planococcus rifietoensis
AireDep_BC_reads_taxonomy	0.001631	51	237611	Sphingomonas abaci
AireDep_BC_reads_taxonomy	0.001631	51	321982	Massilia dura
AireDep_BC_reads_taxonomy	0.001631	51	330834	Tetrasphaera jenkinsii
AireDep_BC_reads_taxonomy	0.001631	51	358707	Nocardia harenae
AireDep_BC_reads_taxonomy	0.001631	51	645617	Hephaestia caeni
AireDep_BC_reads_taxonomy	0.001631	51	856736	Deinococcus reticulitermitis
AireDep_BC_reads_taxonomy	0.001631	51	1033840	Exophiala aquamarina
AireDep_BC_reads_taxonomy	0.001631	51	1076126	Phytohabitans houttuyneae
AireDep_BC_reads_taxonomy	0.001631	51	1135998	uncultured Craurococcus sp.
AireDep_BC_reads_taxonomy	0.001631	51	1358440	Lutibaculum baratangense
AireDep_BC_reads_taxonomy	0.001631	51	1502724	Devosia sp. LC5
AireDep_BC_reads_taxonomy	0.001631	51	1808508	Altererythrobacter endophyticus
AireDep_BC_reads_taxonomy	0.001631	51	2047744	Nonomuraea glycinis
AireDep_BC_reads_taxonomy	0.001631	51	2058887	Arthrobacter sp. 9E14
AireDep_BC_reads_taxonomy	0.001631	51	2212474	Kofleriaceae bacterium
AireDep_BC_reads_taxonomy	0.001631	51	2219658	Promicromonospora sp. PT9
AireDep_BC_reads_taxonomy	0.001631	51	2320865	Noviherbaspirillum sp. K1S02-23
AireDep_BC_reads_taxonomy	0.001631	51	2599923	Oceaniovalibus sp. ACAM 378
AireDep_BC_reads_taxonomy	0.001631	51	2692823	Microcoleus sp. FACHB-53
AireDep_BC_reads_taxonomy	0.001631	51	2692829	Microcoleus sp. FACHB-DQ6
AireDep_BC_reads_taxonomy	0.001631	51	2704466	Pontibacter sp. BT327
AireDep_BC_reads_taxonomy	0.001631	51	2729175	Cellulomonas sp. 40-2
AireDep_BC_reads_taxonomy	0.001631	51	2768466	Terrabacter sp. SLBN-196
AireDep_BC_reads_taxonomy	0.001599	50	34004	Paracoccus aminovorans
AireDep_BC_reads_taxonomy	0.001599	50	63383	Melanopsichium pennsylvanicum
AireDep_BC_reads_taxonomy	0.001599	50	81895	Prosthecomicrobium pneumaticum
AireDep_BC_reads_taxonomy	0.001599	50	113571	Actinoplanes rectilineatus
AireDep_BC_reads_taxonomy	0.001599	50	219314	Aeromicrobium marinum
AireDep_BC_reads_taxonomy	0.001599	50	269421	Agromyces salentinus
AireDep_BC_reads_taxonomy	0.001599	50	273678	Microbacterium hydrocarbonoxydans
AireDep_BC_reads_taxonomy	0.001599	50	402171	Lapillicoccus jejuensis
AireDep_BC_reads_taxonomy	0.001599	50	457934	Elioraea tepidiphila
AireDep_BC_reads_taxonomy	0.001599	50	465721	Steroidobacter denitrificans
AireDep_BC_reads_taxonomy	0.001599	50	504797	Actinopolymorpha cephalotaxi
AireDep_BC_reads_taxonomy	0.001599	50	571913	Luteipulveratus mongoliensis
AireDep_BC_reads_taxonomy	0.001599	50	589382	Agromyces flavus
AireDep_BC_reads_taxonomy	0.001599	50	620910	Luteimicrobium subarcticum
AireDep_BC_reads_taxonomy	0.001599	50	659824	Mycolicibacterium hippocampi
AireDep_BC_reads_taxonomy	0.001599	50	689768	Planosporangium mesophilum
AireDep_BC_reads_taxonomy	0.001599	50	702383	Jiangella muralis
AireDep_BC_reads_taxonomy	0.001599	50	758803	Nocardiopsis flavescens
AireDep_BC_reads_taxonomy	0.001599	50	765197	Planosporangium thailandense
AireDep_BC_reads_taxonomy	0.001599	50	1069073	Amycolatopsis halophila
AireDep_BC_reads_taxonomy	0.001599	50	1096929	Devosia lucknowensis
AireDep_BC_reads_taxonomy	0.001599	50	1166337	Sphingomonas jatrophae
AireDep_BC_reads_taxonomy	0.001599	50	1263636	Microbacterium kyungheense
AireDep_BC_reads_taxonomy	0.001599	50	1445034	Phenylobacterium kunshanense
AireDep_BC_reads_taxonomy	0.001599	50	1734106	Kwoniella shandongensis
AireDep_BC_reads_taxonomy	0.001599	50	1736575	Devosia sp. Root635
AireDep_BC_reads_taxonomy	0.001599	50	1855383	bacterium A52C2
AireDep_BC_reads_taxonomy	0.001599	50	1931992	Gandjariella thermophila
AireDep_BC_reads_taxonomy	0.001599	50	1949069	Massilia buxea
AireDep_BC_reads_taxonomy	0.001599	50	2052315	Candidatus Dormibacteraeota bacterium
AireDep_BC_reads_taxonomy	0.001599	50	2080288	Pontibacter sp. 2b14
AireDep_BC_reads_taxonomy	0.001599	50	2135685	Nocardioides sp. CF167
AireDep_BC_reads_taxonomy	0.001599	50	2202825	Methylobacterium durans
AireDep_BC_reads_taxonomy	0.001599	50	2320863	Herbaspirillum sp. K1R23-30
AireDep_BC_reads_taxonomy	0.001599	50	2483812	Xinfangfangia sp. CIP 111625
AireDep_BC_reads_taxonomy	0.001599	50	2492394	Lysobacter segetis
AireDep_BC_reads_taxonomy	0.001599	50	2559611	Mycobacterium sp. PS03_16
AireDep_BC_reads_taxonomy	0.001599	50	2583849	Agromyces sp. SJ-23
AireDep_BC_reads_taxonomy	0.001599	50	2665643	Gordonia sp. HNM0687
AireDep_BC_reads_taxonomy	0.001599	50	2692825	Microcoleus sp. FACHB-672
AireDep_BC_reads_taxonomy	0.001599	50	2768459	Microbacterium sp. SLBN-158
AireDep_BC_reads_taxonomy	0.001567	49	35	Corallococcus macrosporus
AireDep_BC_reads_taxonomy	0.001567	49	4999	Kockovaella imperatae
AireDep_BC_reads_taxonomy	0.001567	49	60921	Sanguibacter suarezii
AireDep_BC_reads_taxonomy	0.001567	49	68170	Lentzea aerocolonigenes
AireDep_BC_reads_taxonomy	0.001567	49	99480	Tetrasphaera australiensis
AireDep_BC_reads_taxonomy	0.001567	49	122358	Actinoplanes ianthinogenes
AireDep_BC_reads_taxonomy	0.001567	49	311234	Cellulomonas terrae
AireDep_BC_reads_taxonomy	0.001567	49	331869	alpha proteobacterium BAL199
AireDep_BC_reads_taxonomy	0.001567	49	406431	Actinomadura alba
AireDep_BC_reads_taxonomy	0.001567	49	587636	Phycicoccus cremeus
AireDep_BC_reads_taxonomy	0.001567	49	588067	Prauserella muralis
AireDep_BC_reads_taxonomy	0.001567	49	602035	Lachnellula suecica
AireDep_BC_reads_taxonomy	0.001567	49	716925	Ensifer sojae
AireDep_BC_reads_taxonomy	0.001567	49	722689	Kribbella pittospori
AireDep_BC_reads_taxonomy	0.001567	49	1125965	Brevundimonas abyssalis
AireDep_BC_reads_taxonomy	0.001567	49	1151122	Microbacterium sp. 292MF
AireDep_BC_reads_taxonomy	0.001567	49	1235591	Pseudorhodoplanes sinuspersici
AireDep_BC_reads_taxonomy	0.001567	49	1344951	Sphingomonas naasensis
AireDep_BC_reads_taxonomy	0.001567	49	1476583	Deinococcus phoenicis
AireDep_BC_reads_taxonomy	0.001567	49	1496080	Brevibacterium sp. YB235
AireDep_BC_reads_taxonomy	0.001567	49	1497501	uncultured Thermoleophilia bacterium
AireDep_BC_reads_taxonomy	0.001567	49	1752398	Ensifer alkalisoli
AireDep_BC_reads_taxonomy	0.001567	49	1797482	Betaproteobacteria bacterium RIFCSPLOWO2_02_64_14
AireDep_BC_reads_taxonomy	0.001567	49	1895740	Cellulomonas sp. 73-92
AireDep_BC_reads_taxonomy	0.001567	49	1960156	Abditibacterium utsteinense
AireDep_BC_reads_taxonomy	0.001567	49	2080303	Candidatus Dadabacteria bacterium
AireDep_BC_reads_taxonomy	0.001567	49	2591145	Cellulomonas sp. Y8
AireDep_BC_reads_taxonomy	0.001567	49	2599412	Paracoccus sp. TK008
AireDep_BC_reads_taxonomy	0.001567	49	2604423	Agromyces sp. NEAU-184
AireDep_BC_reads_taxonomy	0.001567	49	2697032	Xylophilus sp. KACC 21265
AireDep_BC_reads_taxonomy	0.001567	49	2741495	Sphingomonas hominis
AireDep_BC_reads_taxonomy	0.001535	48	125	Pirellula staleyi
AireDep_BC_reads_taxonomy	0.001535	48	294	Pseudomonas fluorescens
AireDep_BC_reads_taxonomy	0.001535	48	5467	Colletotrichum truncatum
AireDep_BC_reads_taxonomy	0.001535	48	321339	Citreimonas salinaria
AireDep_BC_reads_taxonomy	0.001535	48	331526	Kribbia dieselivorans
AireDep_BC_reads_taxonomy	0.001535	48	398673	Trichoderma gamsii
AireDep_BC_reads_taxonomy	0.001535	48	404589	Anaeromyxobacter sp. Fw109-5
AireDep_BC_reads_taxonomy	0.001535	48	536018	Mesorhizobium australicum
AireDep_BC_reads_taxonomy	0.001535	48	716817	Rubricoccus marinus
AireDep_BC_reads_taxonomy	0.001535	48	1175486	Nocardioides albertanoniae
AireDep_BC_reads_taxonomy	0.001535	48	1179743	Pontibacter ramchanderi
AireDep_BC_reads_taxonomy	0.001535	48	1312954	Arthrobacter sp. Br18
AireDep_BC_reads_taxonomy	0.001535	48	1341166	Eremomyces bilateralis
AireDep_BC_reads_taxonomy	0.001535	48	1381123	Aliihoeflea sp. 2WW
AireDep_BC_reads_taxonomy	0.001535	48	1429916	Afipia sp. P52-10
AireDep_BC_reads_taxonomy	0.001535	48	1496689	Arthrobacter sp. L77
AireDep_BC_reads_taxonomy	0.001535	48	1505036	Halovulum dunhuangense
AireDep_BC_reads_taxonomy	0.001535	48	1522175	Aurantimonas endophytica
AireDep_BC_reads_taxonomy	0.001535	48	1522317	Nigerium massiliense
AireDep_BC_reads_taxonomy	0.001535	48	1524097	Massilia glaciei
AireDep_BC_reads_taxonomy	0.001535	48	1682741	Arthrobacter sp. NCCP-1664
AireDep_BC_reads_taxonomy	0.001535	48	1736549	Lysobacter sp. Root494
AireDep_BC_reads_taxonomy	0.001535	48	1797848	Deltaproteobacteria bacterium RBG_16_71_12
AireDep_BC_reads_taxonomy	0.001535	48	1803494	Actinobacteria bacterium 13_2_20CM_2_71_6
AireDep_BC_reads_taxonomy	0.001535	48	1813876	Phenylobacterium hankyongense
AireDep_BC_reads_taxonomy	0.001535	48	1827278	Aliterella atlantica
AireDep_BC_reads_taxonomy	0.001535	48	1837929	Altererythrobacter aerius
AireDep_BC_reads_taxonomy	0.001535	48	1938617	Rathayibacter sp. VKM Ac-2630
AireDep_BC_reads_taxonomy	0.001535	48	1962181	Ideonella sp. A 288
AireDep_BC_reads_taxonomy	0.001535	48	1962403	Novosphingobium sp. PC22D
AireDep_BC_reads_taxonomy	0.001535	48	2043165	Candidatus Sulfopaludibacter sp. SbA4
AireDep_BC_reads_taxonomy	0.001535	48	2099693	Mycobacterium sp. ITM-2016-00318
AireDep_BC_reads_taxonomy	0.001535	48	2161865	Opitutaceae bacterium EW11
AireDep_BC_reads_taxonomy	0.001535	48	2485186	Cellulomonas sp. PhB143
AireDep_BC_reads_taxonomy	0.001535	48	2502193	Microbacterium sp. 2FI
AireDep_BC_reads_taxonomy	0.001535	48	2681311	Roseimaritima sp. JC640
AireDep_BC_reads_taxonomy	0.001535	48	2728020	Duganella sp. GN2-R2
AireDep_BC_reads_taxonomy	0.001535	48	2729134	Rufibacter sp. XAAS-G3-1
AireDep_BC_reads_taxonomy	0.001503	47	33050	Sphingopyxis macrogoltabida
AireDep_BC_reads_taxonomy	0.001503	47	158897	Pseudarthrobacter scleromae
AireDep_BC_reads_taxonomy	0.001503	47	162426	Microbacterium hominis
AireDep_BC_reads_taxonomy	0.001503	47	179095	Microbacterium ulmi
AireDep_BC_reads_taxonomy	0.001503	47	209897	Afifella pfennigii
AireDep_BC_reads_taxonomy	0.001503	47	230091	Micromonospora endolithica
AireDep_BC_reads_taxonomy	0.001503	47	291985	Erythrobacter vulgaris
AireDep_BC_reads_taxonomy	0.001503	47	326645	Daldinia childiae
AireDep_BC_reads_taxonomy	0.001503	47	415218	Marihabitans asiaticum
AireDep_BC_reads_taxonomy	0.001503	47	421115	Microbacterium marinum
AireDep_BC_reads_taxonomy	0.001503	47	1007092	Microlunatus terrae
AireDep_BC_reads_taxonomy	0.001503	47	1268042	Galbitalea soli
AireDep_BC_reads_taxonomy	0.001503	47	1382356	Thermorudis peleae
AireDep_BC_reads_taxonomy	0.001503	47	1499687	Planococcus massiliensis
AireDep_BC_reads_taxonomy	0.001503	47	1580539	Streptomyces sp. SBT349
AireDep_BC_reads_taxonomy	0.001503	47	1690220	Phycicoccus endophyticus
AireDep_BC_reads_taxonomy	0.001503	47	1805101	Cyanobacteria bacterium 13_1_40CM_2_61_4
AireDep_BC_reads_taxonomy	0.001503	47	2035428	bacterium HR33
AireDep_BC_reads_taxonomy	0.001503	47	2184697	Acuticoccus sediminis
AireDep_BC_reads_taxonomy	0.001503	47	2320860	Azospirillum sp. K2W22B-5
AireDep_BC_reads_taxonomy	0.001503	47	2509720	Arthrobacter sp. S39
AireDep_BC_reads_taxonomy	0.001503	47	2558175	Stella sp. ATCC 35155
AireDep_BC_reads_taxonomy	0.001503	47	2653131	Arthrobacter sp. 9AX
AireDep_BC_reads_taxonomy	0.001503	47	2653135	Citricoccus sp. K5
AireDep_BC_reads_taxonomy	0.001503	47	2676311	Pseudarthrobacter sp. GA104
AireDep_BC_reads_taxonomy	0.001503	47	2762325	Nakamurella sp. PAMC28650
AireDep_BC_reads_taxonomy	0.001471	46	373	Agrobacterium vitis
AireDep_BC_reads_taxonomy	0.001471	46	1288	Staphylococcus xylosus
AireDep_BC_reads_taxonomy	0.001471	46	1575	Leifsonia xyli
AireDep_BC_reads_taxonomy	0.001471	46	83341	Gordonia rhizosphera
AireDep_BC_reads_taxonomy	0.001471	46	92629	Metarhizium album
AireDep_BC_reads_taxonomy	0.001471	46	150026	Leifsonia shinshuensis
AireDep_BC_reads_taxonomy	0.001471	46	150374	Escovopsis weberi
AireDep_BC_reads_taxonomy	0.001471	46	268410	Rhodovarius lipocyclicus
AireDep_BC_reads_taxonomy	0.001471	46	281473	Jiangella gansuensis
AireDep_BC_reads_taxonomy	0.001471	46	366586	Ruania albidiflava
AireDep_BC_reads_taxonomy	0.001471	46	370959	Sphingomonas mucosissima
AireDep_BC_reads_taxonomy	0.001471	46	490622	Trichoderma arundinaceum
AireDep_BC_reads_taxonomy	0.001471	46	598644	Labedaea rhizosphaerae
AireDep_BC_reads_taxonomy	0.001471	46	703497	Microthyrium microscopicum
AireDep_BC_reads_taxonomy	0.001471	46	722472	Bradyrhizobium lablabi
AireDep_BC_reads_taxonomy	0.001471	46	862135	Sphingomonas ginsenosidivorax
AireDep_BC_reads_taxonomy	0.001471	46	1016849	Exophiala sideris
AireDep_BC_reads_taxonomy	0.001471	46	1032527	Pedosphaera parvula
AireDep_BC_reads_taxonomy	0.001471	46	1050635	Synechococcus sp. A15-24
AireDep_BC_reads_taxonomy	0.001471	46	1088767	Thermoactinospora rubra
AireDep_BC_reads_taxonomy	0.001471	46	1125964	Limimaricola cinnabarinus
AireDep_BC_reads_taxonomy	0.001471	46	1173585	Ruegeria arenilitoris
AireDep_BC_reads_taxonomy	0.001471	46	1450148	Micromonospora globispora
AireDep_BC_reads_taxonomy	0.001471	46	1477506	Prauserella sp. YIM 121212
AireDep_BC_reads_taxonomy	0.001471	46	1538144	Aeromicrobium camelliae
AireDep_BC_reads_taxonomy	0.001471	46	1675788	Paracoccus sp. 1011MAR3C25
AireDep_BC_reads_taxonomy	0.001471	46	1736338	Deinococcus sp. Leaf326
AireDep_BC_reads_taxonomy	0.001471	46	1779358	Sphingomonas metalli
AireDep_BC_reads_taxonomy	0.001471	46	1881045	Massilia sp. CF038
AireDep_BC_reads_taxonomy	0.001471	46	1955250	Novosphingobium endophyticum
AireDep_BC_reads_taxonomy	0.001471	46	2219043	Capsulimonas corticalis
AireDep_BC_reads_taxonomy	0.001471	46	2268576	Altererythrobacter rhizovicinus
AireDep_BC_reads_taxonomy	0.001471	46	2283317	Sphingomonas sp. WZY 27
AireDep_BC_reads_taxonomy	0.001471	46	2315236	Aquabacterium pictum
AireDep_BC_reads_taxonomy	0.001471	46	2320861	Sphingomonas sp. K2R01-6
AireDep_BC_reads_taxonomy	0.001471	46	2488562	Herbaspirillum sp. HC18
AireDep_BC_reads_taxonomy	0.001471	46	2528026	Planctomycetes bacterium Mal4
AireDep_BC_reads_taxonomy	0.001471	46	2547960	Arthrobacter crusticola
AireDep_BC_reads_taxonomy	0.001471	46	2690260	Streptomyces sp. SID3343
AireDep_BC_reads_taxonomy	0.001471	46	2708254	Lysinimonas yzui
AireDep_BC_reads_taxonomy	0.001471	46	2732511	Ramlibacter sp. H242
AireDep_BC_reads_taxonomy	0.001471	46	2737536	Micropruina sp.
AireDep_BC_reads_taxonomy	0.001439	45	45	Melittangium lichenicola
AireDep_BC_reads_taxonomy	0.001439	45	615	Serratia marcescens
AireDep_BC_reads_taxonomy	0.001439	45	5606	Saitoella complicata
AireDep_BC_reads_taxonomy	0.001439	45	35804	Rhodovulum adriaticum
AireDep_BC_reads_taxonomy	0.001439	45	37727	Talaromyces marneffei
AireDep_BC_reads_taxonomy	0.001439	45	57043	Microbacterium esteraromaticum
AireDep_BC_reads_taxonomy	0.001439	45	187400	Paracoccus zeaxanthinifaciens
AireDep_BC_reads_taxonomy	0.001439	45	221428	Polytolypa hystricis
AireDep_BC_reads_taxonomy	0.001439	45	242737	Mycobacterium neglectum
AireDep_BC_reads_taxonomy	0.001439	45	266130	Cellulomonas composti
AireDep_BC_reads_taxonomy	0.001439	45	288995	Devosia limi
AireDep_BC_reads_taxonomy	0.001439	45	429134	Sphingomonas desiccabilis
AireDep_BC_reads_taxonomy	0.001439	45	483545	Thermobifida halotolerans
AireDep_BC_reads_taxonomy	0.001439	45	589240	Micromonospora pisi
AireDep_BC_reads_taxonomy	0.001439	45	1078471	Serinicoccus profundi
AireDep_BC_reads_taxonomy	0.001439	45	1255263	Lysobacter panacisoli
AireDep_BC_reads_taxonomy	0.001439	45	1264579	Halococcus sediminicola
AireDep_BC_reads_taxonomy	0.001439	45	1432564	Brachybacterium aquaticum
AireDep_BC_reads_taxonomy	0.001439	45	1690815	Pseudonocardia sp. HH130630-07
AireDep_BC_reads_taxonomy	0.001439	45	1778672	Novosphingobium flavum
AireDep_BC_reads_taxonomy	0.001439	45	1803477	Actinobacteria bacterium 13_1_20CM_3_71_11
AireDep_BC_reads_taxonomy	0.001439	45	1803507	Alphaproteobacteria bacterium 13_2_20CM_2_64_7
AireDep_BC_reads_taxonomy	0.001439	45	1804624	Nocardioides baekrokdamisoli
AireDep_BC_reads_taxonomy	0.001439	45	1926319	Roseomonas sp. TAS13
AireDep_BC_reads_taxonomy	0.001439	45	1987376	Pseudonocardia sp. N23
AireDep_BC_reads_taxonomy	0.001439	45	2013650	Actinobacteria bacterium HGW-Actinobacteria-5
AireDep_BC_reads_taxonomy	0.001439	45	2026795	Thaumarchaeota archaeon
AireDep_BC_reads_taxonomy	0.001439	45	2066697	Mangrovicella endophytica
AireDep_BC_reads_taxonomy	0.001439	45	2304593	Pontibacter oryzae
AireDep_BC_reads_taxonomy	0.001439	45	2498850	Labedella populi
AireDep_BC_reads_taxonomy	0.001439	45	2510334	OM182 bacterium
AireDep_BC_reads_taxonomy	0.001439	45	2512219	Kribbella sp. VKM Ac-2568
AireDep_BC_reads_taxonomy	0.001439	45	2527983	Planctomycetes bacterium Pan44
AireDep_BC_reads_taxonomy	0.001439	45	2528010	Planctomycetes bacterium Pla85_3_4
AireDep_BC_reads_taxonomy	0.001439	45	2591009	Denitrobaculum tricleocarpae
AireDep_BC_reads_taxonomy	0.001439	45	2599297	Sphingomonas sp. XS-10
AireDep_BC_reads_taxonomy	0.001439	45	2663847	Arsenicicoccus sp. MKL-02
AireDep_BC_reads_taxonomy	0.001439	45	2682976	Hymenobacter sp. HMF4947
AireDep_BC_reads_taxonomy	0.001439	45	2742999	Pseudaminobacter sp. HC 19
AireDep_BC_reads_taxonomy	0.001407	44	921	Starkeya novella
AireDep_BC_reads_taxonomy	0.001407	44	1794	Mycolicibacterium gadium
AireDep_BC_reads_taxonomy	0.001407	44	1993	Actinomadura madurae
AireDep_BC_reads_taxonomy	0.001407	44	28068	Rubrivivax gelatinosus
AireDep_BC_reads_taxonomy	0.001407	44	33051	Sphingomonas sanguinis
AireDep_BC_reads_taxonomy	0.001407	44	217070	Stella vacuolata
AireDep_BC_reads_taxonomy	0.001407	44	270368	Paucibacter toxinivorans
AireDep_BC_reads_taxonomy	0.001407	44	314253	Nitrobacter sp. Nb-311A
AireDep_BC_reads_taxonomy	0.001407	44	314722	Pseudoxanthomonas suwonensis
AireDep_BC_reads_taxonomy	0.001407	44	441112	Tropicimonas isoalkanivorans
AireDep_BC_reads_taxonomy	0.001407	44	454130	Aspergillus calidoustus
AireDep_BC_reads_taxonomy	0.001407	44	643052	Allocatelliglobosispora scoriae
AireDep_BC_reads_taxonomy	0.001407	44	1116209	Cladosporium phlei
AireDep_BC_reads_taxonomy	0.001407	44	1214573	Diaporthe ampelina
AireDep_BC_reads_taxonomy	0.001407	44	1283283	Frankia sp. Iso899
AireDep_BC_reads_taxonomy	0.001407	44	1463158	Thermomonas carbonis
AireDep_BC_reads_taxonomy	0.001407	44	1500894	Massilia sp. 9096
AireDep_BC_reads_taxonomy	0.001407	44	1542388	Defluviimonas aquaemixtae
AireDep_BC_reads_taxonomy	0.001407	44	1574409	Mesorhizobium sp. F7
AireDep_BC_reads_taxonomy	0.001407	44	2013669	Alphaproteobacteria bacterium HGW-Alphaproteobacteria-6
AireDep_BC_reads_taxonomy	0.001407	44	2026771	Opitutae bacterium
AireDep_BC_reads_taxonomy	0.001407	44	2512223	Kribbella sp. VKM Ac-2572
AireDep_BC_reads_taxonomy	0.001407	44	2563858	Microcoleus sp. IPMA8
AireDep_BC_reads_taxonomy	0.001407	44	2607655	Adhaeribacter sp. M2
AireDep_BC_reads_taxonomy	0.001407	44	2692826	Microcoleus sp. FACHB-68
AireDep_BC_reads_taxonomy	0.001407	44	2732868	Aquincola sp. S2
AireDep_BC_reads_taxonomy	0.001375	43	124	Blastopirellula marina
AireDep_BC_reads_taxonomy	0.001375	43	2030	Kibdelosporangium aridum
AireDep_BC_reads_taxonomy	0.001375	43	36779	Gaeumannomyces tritici
AireDep_BC_reads_taxonomy	0.001375	43	53367	Asanoa ferruginea
AireDep_BC_reads_taxonomy	0.001375	43	74033	Antarctobacter heliothermus
AireDep_BC_reads_taxonomy	0.001375	43	86668	Neobacillus niacini
AireDep_BC_reads_taxonomy	0.001375	43	89967	Hymenobacter roseosalivarius
AireDep_BC_reads_taxonomy	0.001375	43	381445	Amycolatopsis nigrescens
AireDep_BC_reads_taxonomy	0.001375	43	398037	Segetibacter koreensis
AireDep_BC_reads_taxonomy	0.001375	43	406432	Stackebrandtia albiflava
AireDep_BC_reads_taxonomy	0.001375	43	687207	Spinactinospora alkalitolerans
AireDep_BC_reads_taxonomy	0.001375	43	708187	Colletotrichum chlorophyti
AireDep_BC_reads_taxonomy	0.001375	43	993414	Naumannella halotolerans
AireDep_BC_reads_taxonomy	0.001375	43	1192054	Paracoccus sp. 228
AireDep_BC_reads_taxonomy	0.001375	43	1230097	Cytospora leucostoma
AireDep_BC_reads_taxonomy	0.001375	43	1236220	Melghirimyces thermohalophilus
AireDep_BC_reads_taxonomy	0.001375	43	1454010	Cellulomonas sp. HZM
AireDep_BC_reads_taxonomy	0.001375	43	1472378	Ensifer glycinis
AireDep_BC_reads_taxonomy	0.001375	43	1514948	Novosphingobium marinum
AireDep_BC_reads_taxonomy	0.001375	43	1660141	Sphingomonas sp. SCN 67-18
AireDep_BC_reads_taxonomy	0.001375	43	1660165	Planctomycetes bacterium SCN 63-9
AireDep_BC_reads_taxonomy	0.001375	43	1660198	Leekyejoonella antrihumi
AireDep_BC_reads_taxonomy	0.001375	43	1736346	Bosea sp. Leaf344
AireDep_BC_reads_taxonomy	0.001375	43	1819565	Flavimaricola marinus
AireDep_BC_reads_taxonomy	0.001375	43	1849104	Mesorhizobium sediminum
AireDep_BC_reads_taxonomy	0.001375	43	1849735	Hymenobacter sp. UV11
AireDep_BC_reads_taxonomy	0.001375	43	1860125	Erythrobacter sp. QSSC1-22B
AireDep_BC_reads_taxonomy	0.001375	43	1892865	Allostreptomyces psammosilenae
AireDep_BC_reads_taxonomy	0.001375	43	1938755	Methylobacterium sp. B4
AireDep_BC_reads_taxonomy	0.001375	43	2025994	Coniella lustricola
AireDep_BC_reads_taxonomy	0.001375	43	2172550	candidate division KSB1 bacterium
AireDep_BC_reads_taxonomy	0.001375	43	2212469	Calditrichaeota bacterium
AireDep_BC_reads_taxonomy	0.001375	43	2307003	Erythrobacter zhengii
AireDep_BC_reads_taxonomy	0.001375	43	2316731	Corallococcus llansteffanensis
AireDep_BC_reads_taxonomy	0.001375	43	2512180	Bosea sp. BK604
AireDep_BC_reads_taxonomy	0.001375	43	2512215	Kribbella sp. VKM Ac-2527
AireDep_BC_reads_taxonomy	0.001375	43	2527875	Isoptericola sp. BMS4
AireDep_BC_reads_taxonomy	0.001375	43	2561934	Rhodoligotrophos sp. lm1
AireDep_BC_reads_taxonomy	0.001375	43	2575867	Ilyomonas limi
AireDep_BC_reads_taxonomy	0.001375	43	2675222	Micromonospora sp. WMMC415
AireDep_BC_reads_taxonomy	0.001375	43	2692824	Microcoleus sp. FACHB-61
AireDep_BC_reads_taxonomy	0.001375	43	2713176	Rubinisphaera sp. JC658
AireDep_BC_reads_taxonomy	0.001343	42	94	Stella humosa
AireDep_BC_reads_taxonomy	0.001343	42	128	Isosphaera pallida
AireDep_BC_reads_taxonomy	0.001343	42	376	Bradyrhizobium sp.
AireDep_BC_reads_taxonomy	0.001343	42	399	Neorhizobium galegae
AireDep_BC_reads_taxonomy	0.001343	42	1703	Brevibacterium linens
AireDep_BC_reads_taxonomy	0.001343	42	5544	Trichoderma harzianum
AireDep_BC_reads_taxonomy	0.001343	42	43355	Crossiella cryophila
AireDep_BC_reads_taxonomy	0.001343	42	54011	Pseudonocardia sulfidoxydans
AireDep_BC_reads_taxonomy	0.001343	42	58919	Tilletiopsis washingtonensis
AireDep_BC_reads_taxonomy	0.001343	42	82380	Microbacterium oxydans
AireDep_BC_reads_taxonomy	0.001343	42	152142	Mycolicibacterium holsaticum
AireDep_BC_reads_taxonomy	0.001343	42	212818	Exophiala mesophila
AireDep_BC_reads_taxonomy	0.001343	42	268404	Steroidobacter agariperforans
AireDep_BC_reads_taxonomy	0.001343	42	296591	Polaromonas sp. JS666
AireDep_BC_reads_taxonomy	0.001343	42	324773	Moelleriella libera
AireDep_BC_reads_taxonomy	0.001343	42	331696	Pseudolabrys taiwanensis
AireDep_BC_reads_taxonomy	0.001343	42	360056	Schlesneria paludicola
AireDep_BC_reads_taxonomy	0.001343	42	361041	Devosia soli
AireDep_BC_reads_taxonomy	0.001343	42	1076124	Phytohabitans flavus
AireDep_BC_reads_taxonomy	0.001343	42	1295626	Cellulomonas sp. B6
AireDep_BC_reads_taxonomy	0.001343	42	1308924	Agromyces bauzanensis
AireDep_BC_reads_taxonomy	0.001343	42	1348778	Rufibacter immobilis
AireDep_BC_reads_taxonomy	0.001343	42	1461584	Arthrobacter saudimassiliensis
AireDep_BC_reads_taxonomy	0.001343	42	1632864	Planctomyces sp. SH-PL14
AireDep_BC_reads_taxonomy	0.001343	42	1658671	Arsenicicoccus sp. oral taxon 190
AireDep_BC_reads_taxonomy	0.001343	42	1718947	Micromonospora sp. CB01531
AireDep_BC_reads_taxonomy	0.001343	42	1736265	Methylobacterium sp. Leaf125
AireDep_BC_reads_taxonomy	0.001343	42	1736570	Microbacterium sp. Root61
AireDep_BC_reads_taxonomy	0.001343	42	1973956	Cytophagales bacterium CG18_big_fil_WC_8_21_14_2_50_42_9
AireDep_BC_reads_taxonomy	0.001343	42	2035434	bacterium HR39
AireDep_BC_reads_taxonomy	0.001343	42	2086576	Microbacterium timonense
AireDep_BC_reads_taxonomy	0.001343	42	2183895	Microbacterium sp. KCTC 39802
AireDep_BC_reads_taxonomy	0.001343	42	2234130	Brasilonema sp. UFV-L1
AireDep_BC_reads_taxonomy	0.001343	42	2304675	Antribacter gilvus
AireDep_BC_reads_taxonomy	0.001343	42	2306299	Brachybacterium sp. EE-P12
AireDep_BC_reads_taxonomy	0.001343	42	2320862	Herbaspirillum sp. K2R10-39
AireDep_BC_reads_taxonomy	0.001343	42	2486026	Cryobacterium tepidiphilum
AireDep_BC_reads_taxonomy	0.001343	42	2500177	Streptomyces sp. Z26
AireDep_BC_reads_taxonomy	0.001343	42	2502188	Ramlibacter sp. 2FC
AireDep_BC_reads_taxonomy	0.001343	42	2567936	Herbaspirillum sp. ST 5-3
AireDep_BC_reads_taxonomy	0.001343	42	2698727	[Micrococcus luteus] ATCC 49442
AireDep_BC_reads_taxonomy	0.001343	42	2723075	Leifsonia sp. AK011
AireDep_BC_reads_taxonomy	0.001343	42	2728838	Sphingomonas sp. G-3-2-10
AireDep_BC_reads_taxonomy	0.001311	41	1992	Actinomadura echinospora
AireDep_BC_reads_taxonomy	0.001311	41	5539	Scytalidium lignicola
AireDep_BC_reads_taxonomy	0.001311	41	51019	Aspergillus heteromorphus
AireDep_BC_reads_taxonomy	0.001311	41	65735	Paracoccus alkenifer
AireDep_BC_reads_taxonomy	0.001311	41	89524	Rubrimonas cliftonensis
AireDep_BC_reads_taxonomy	0.001311	41	89924	Kwoniella heveanensis
AireDep_BC_reads_taxonomy	0.001311	41	149040	Phialocephala scopiformis
AireDep_BC_reads_taxonomy	0.001311	41	159896	Microbacterium gubbeenense
AireDep_BC_reads_taxonomy	0.001311	41	179819	Nocardiopsis metallicus
AireDep_BC_reads_taxonomy	0.001311	41	205332	Agromyces albus
AireDep_BC_reads_taxonomy	0.001311	41	304901	Actinospica robiniae
AireDep_BC_reads_taxonomy	0.001311	41	335020	Mesorhizobium albiziae
AireDep_BC_reads_taxonomy	0.001311	41	348442	Georgenia ruanii
AireDep_BC_reads_taxonomy	0.001311	41	348802	Exophiala xenobiotica
AireDep_BC_reads_taxonomy	0.001311	41	370622	Aureimonas altamirensis
AireDep_BC_reads_taxonomy	0.001311	41	520838	Ensifer psoraleae
AireDep_BC_reads_taxonomy	0.001311	41	553447	Methylobacterium soli
AireDep_BC_reads_taxonomy	0.001311	41	650004	Altererythrobacter aestuarii
AireDep_BC_reads_taxonomy	0.001311	41	1005039	Fimbriimonas ginsengisoli
AireDep_BC_reads_taxonomy	0.001311	41	1144305	Novosphingobium sp. AP12
AireDep_BC_reads_taxonomy	0.001311	41	1465823	Noviherbaspirillum massiliense
AireDep_BC_reads_taxonomy	0.001311	41	1485229	Cadophora sp. DSE1049
AireDep_BC_reads_taxonomy	0.001311	41	1500506	Halopolyspora algeriensis
AireDep_BC_reads_taxonomy	0.001311	41	1526658	Bosea vaviloviae
AireDep_BC_reads_taxonomy	0.001311	41	1619947	Terrabacter sp. 28
AireDep_BC_reads_taxonomy	0.001311	41	1660131	Pseudonocardia sp. SCN 72-86
AireDep_BC_reads_taxonomy	0.001311	41	1816182	Streptosporangium becharense
[truncated: 11,733 more rows]

## Sheet: Hospital main entrance
Taxonomic affiliation of reads
[truncated: 24,497 more rows]

## Sheet: Roof hospital
Taxonomic affiliation of reads								*Abundance results may be compromised by the use of MDA
[truncated: 2,223 more rows]

[truncated: 2 more sheets: Roof hospital 0.2-0.02 um fract, WWTP 0.2-0.02 um fraction]
