# Supplementary material for: Metagenomic airborne resistome from urban hot spots through the One Health lens
Source: Environ Microbiol Rep. 2024 Jun 23;16(3):e13306. doi: 10.1111/1758-2229.13306 (PMC11194455; doi:10.1111/1758-2229.13306)
Supplement: Supplementary file 3 — TABLE S3. Antibiotic resistance genes found in unassembled data. [file EMI4-16-e13306-s001.xlsx]

## Sheet: WWTP out1
ARG found in the unassembled data (bs≥70, id≥90%)
Database_entry	n_hits	ARG	Antibiotic class	Strategy
AB049569_1_gene1_p01	2	b-lac	beta-lactamase	antibiotic	inactivation
AF091113_2_gene1_p01	8	TEM-67	beta-lactamase	antibiotic	inactivation
AF093512_1_gene1_p01	2	TEM-10	beta-lactamase	antibiotic	inactivation
AF190693_1_gene1_p01	1	penA	beta-lactamase	antibiotic	inactivation
AF250872_1_gene1_p1	5	TEM	beta-lactamase	antibiotic	inactivation
AF427129_1_gene1_p01	10	TEM-83	beta-lactamase	antibiotic	inactivation
AJ308558_1_gene1_p01	1	TEM-95	beta-lactamase	antibiotic	inactivation
(Bla)blaTEM-116:AY425988:6-866:861	1	blaTEM-116	beta-lactamase	antibiotic	inactivation
(Bla)blaTEM-162:EF468463:67-927:861	1	blaTEM-162	beta-lactamase	antibiotic	inactivation
(Bla)blaTEM-42:X98047:1-844:844	1	blaTEM-42	beta-lactamase	antibiotic	inactivation
(Bla)Penicillin_Binding_Protein_Ecoli:CP002291:664439-666340:1902	1	Penicillin_Binding_Protein	beta-lactamase	antibiotic	inactivation
gb|AAB58161.1|ARO:3003010|ceoB	2	ceoB	multidrug	antibiotic	efflux
gb|AAC73565.1|ARO:3004043|Escherichia	2	AcrA	multidrug	antibiotic	efflux
gb|AAG07064.1|ARO:3003693|mexK	1	mexK	multidrug	antibiotic	efflux
gb|AHA41505.1|ARO:3002930|vanRO	1	vanRO	glycopeptide	antibiotic	target	alteration
gb|CAJ77856.1|ARO:3000777|adeF	3	adeF	multidrug	antibiotic	efflux
gb|CCP46065.1|ARO:3000816|mtrA	9	mtrA	multidrug	antibiotic	efflux
gb|XP_753111.1|ARO:3003942|abcA	6	abcA	multidrug	antibiotic	efflux
gi|15965742|ref|NP_386095_1|	4	CPT	chloramphenicol	antibiotic	inactivation
NC_008702_1_4607484_p01	2	azo2569	multidrug	antibiotic	efflux
TEM-108	1	TEM-108	beta-lactamase	antibiotic	inactivation
TEM-1_beta-lactamase_insertant_allosterically_regulated_by_Kanamycin_and_anions_(N-24)_[_G41C_-41_1R_-41_2T_-41_3S_-41_4H_-41_5R_-41_6P_A42C_V84I_E104K_A184V_E240R_Q269R_A270K_T271K_M272T]	2	TEM-1	beta-lactamase	antibiotic	inactivation
TEML-135	1	TEM-135	beta-lactamase	antibiotic	inactivation
TEML-153	4	TEML-153	beta-lactamase	antibiotic	inactivation

## Sheet: WWTP
ARG found in the unassembled data (bs≥70, id≥90%)
Database_entry	n_hits	ARG	Antibiotic class	Strategy
(AGly)str:X92946:18908-18060:849	3	str	aminoglycoside	antibiotic	inactivation
(Bla)Penicillin_Binding_Protein_Ecoli:CP002291:664439-666340:1902	5	Penicillin_Binding_Protein_Ecoli	beta-lactamase	antibiotic	inactivation
gb|AAA98484.1|ARO:3000596|ErmX	72	ermX	MLS	antibiotic	target	alteration
gb|AAC75136.1|ARO:3000793|mdtB	20	mdtB	aminocoumarin	antibiotic	efflux
gb|AAG03380.1|ARO:3002703|cmx	22	cmx	chloramphenicol	antibiotic	efflux
gb|AAG05882.1|ARO:3000804|MexF	14	MexF	multidrug	antibiotic	efflux
gb|AAG07064.1|ARO:3003693|mexK	9	mexK	multidrug	antibiotic	efflux
gb|AAG07065.1|ARO:3003692|mexJ	1	mexJ	multidrug	antibiotic	efflux
gb|AAL19305.1|ARO:3000790|mdsB	44	mdsB	multidrug	antibiotic	efflux
gb|AAX14802.1|ARO:3000781|adeJ	524	adeJ	multidrug	antibiotic	efflux
gb|AAX14803.1|ARO:3000782|adeK	17	adeK	multidrug	antibiotic	efflux
gb|ABG77965.1|ARO:3004042|Enterobacter	11	acrA	multidrug	antibiotic	efflux
gb|ABI20451.1|ARO:3003741|mphE	46	mphE	MLS	antibiotic	inactivation
gb|ACN32294.1|ARO:3000237|tolC	4	tolC	multidrug	antibiotic	efflux
gb|AGV28567.1|ARO:3000559|adeN	11	adeN	multidrug	antibiotic	efflux
gb|AIA08936.1|ARO:3000444|rphA	1	rphA	rifamycin	antibiotic	inactivation
gb|APB03222.1|ARO:3003992|rphB	14	rphB	rifamycin	antibiotic	inactivation
gb|BAA15935.1|ARO:3000828|baeR	3	baeR	multidrug	antibiotic	efflux
gb|BAD89844.2|ARO:3000753|abeM	129	abeM	multidrug	antibiotic	efflux
gb|BAE06008.1|ARO:3003699|mexQ	14	mexQ	multidrug	antibiotic	efflux
gb|BAE78116.1|ARO:3003576|eptA	5	eptA	peptide	antibiotic	target	alteration
gb|CAC14594.1|ARO:3003055|smeD	34	smeD	multidrug	antibiotic	efflux
gb|CAC41008.1|ARO:3004041|Klebsiella	2	acrA	multidrug	antibiotic	efflux
gb|CAD70268.1|ARO:3002704|fexA	24	fexA	chloramphenicol	antibiotic	efflux
gb|CCP45647.1|ARO:3003955|efpA	23	efpA	multidrug	antibiotic	efflux
gb|CCP46065.1|ARO:3000816|mtrA	109	mtrA	multidrug	antibiotic	efflux
gb|WP_082741435.1|ARO:3004569|ICR-Mo	43	ICR-Mo	peptide	antibiotic	target	alteration
gb|XP_753111.1|ARO:3003942|abcA	16	abcA	multidrug	antibiotic	efflux
gi|10956585|ref|NP_044444_1|	22	cmx	chloramphenicol	antibiotic	efflux
gi|124001386|emb|CAL64024_1|	24	AraJ	chloramphenicol	antibiotic	efflux
M36726_gene_p01	72	ermX	MLS	antibiotic	target	alteration
(MLS)erm(CX):AF024666:2208-2969:762	72	ermX	MLS	antibiotic	target	alteration
(MLS)erm(X):M36726:296-1150:855	2	ermX	MLS	antibiotic	target	alteration
(MLS)mph(E):JF769133:8777-9661:885	46	mphE	MLS	antibiotic	inactivation
NC_002695_1_914045_p01	1	ampC	beta-lactamase	antibiotic	inactivation
NC_002695_1_915420_p01	4	emrD	multidrug	antibiotic	efflux
NC_002695_1_916248_p01	4	tolC	multidrug	antibiotic	efflux
NC_002695_1_916589_p01	3	baeR	multidrug	antibiotic	efflux
NC_008702_1_4609454_p01	12	macB	MLS	antibiotic	efflux
NC_010400_5984250_p01	80	baeS	multidrug	antibiotic	efflux
NC_010400_5984384_p01	17	adeC	multidrug	antibiotic	efflux
NC_010400_5985078_p01	2	MsbA	nitroimidazole	antibiotic	efflux
NC_010400_5985985_p01	2	macB	MLS	antibiotic	efflux
NC_010400_5986590_p01	40	baeR	multidrug	antibiotic	efflux
NC_010410_6000672_p01	11	baeS	multidrug	antibiotic	efflux
NC_010410_6002989_p01	36	OprM	multidrug	antibiotic	efflux
NC_010410_6003262_p01	25	emrB	fluoroquinolone	antibiotic	efflux
NC_011586_7043651_p01	171	cfr23	multidrug	antibiotic	target	alteration
NC_011595_7057747_p01	51	cat	chloramphenicol	antibiotic	inactivation
NC_011595_7058581_p01	524	acrB	multidrug	antibiotic	efflux
NC_011595_7058613_p01	1	macA	MLS	antibiotic	efflux
NC_011595_7058890_p01	80	oprM	chloramphenicol	antibiotic	efflux
NC_011595_7058956_p01	387	acrB	multidrug	antibiotic	efflux
(Phe)cmr:U85507:3518-4693:1172	22	mdfA	chloramphenicol	antibiotic	efflux
(Phe)fexA:JQ041372:14024-15451:1428	24	fexA	chloramphenicol	antibiotic	efflux
(Rif)rph:NG_048066:101-2698:2598	1	rph	rifamycin	antibiotic	inactivation

## Sheet: WWTP out2
ARG found in the unassembled data (bs≥70, id≥90%)
Database_entry	n_hits	ARG	Antibiotic class	Strategy
AF104441_1_gene1_p01	6	VFMJ11_1177	beta-lactamase	antibiotic	inactivation
FN594949_1_gene24_p01	15	tet44	tetracycline	antibiotic target alteration
gb|AAC73564.1|ARO:3000216|acrB	5	acrB	multidrug	antibiotic	efflux
gb|AAC75136.1|ARO:3000793|mdtB	6	mdtB	aminocoumarin	antibiotic	efflux

## Sheet: Hospital main entrance
ARG found in the unassembled data (bs≥70, id≥90%)
Database_entry	n_hits	ARG	Antibiotic class	Strategy
AF024602_1_gene5_p01	39	APH(3'')-Ib	aminoglycoside	antibiotic	inactivation
AF047479_2_orf1_gene_p01	2	aada2	aminoglycoside	antibiotic	inactivation
AF121000_gene_p01	2	tetZ	tetracycline	antibiotic	efflux
AF133139_gene_p01	4	tetA	tetracycline	antibiotic	efflux
AF135373_1_gene1_p01	3	CARB_5	beta-lactamase	antibitic	inactivation
AF203816_1_gene1_p01	1	TEM-71	beta-lactamase	antibiotic	inactivation
AF462611_1_orf0_gene_p01	107	Erm(36)	MLS	antibiotic	target	alteration
(AGly)aac2-Ib:U41471:266-822:588	4	aac2-Ib	aminoglycoside	antibiotic	inactivation
(AGly)aac3-IIa:X51534:91-951:861	1	aac3-IIa	aminoglycoside	antibiotic	inactivation
(AGly)aadA12:AY665771:1-792:792	2	aadA12	aminoglycoside	antibiotic	inactivation
(AGly)aadA9:AJ420072:26773-27609:837	2	aadA9	aminoglycoside	antibiotic	inactivation
(AGly)aadB:JQ690540:4275-4808:534	1	aadB	aminoglycoside	antibiotic	inactivation
(AGly)aadC:V01282:225-701:477	10	aadC	aminoglycoside	antibiotic	inactivation
(AGly)aadD:AF181950:3176-3946:771	29	aadD	aminoglycoside	antibiotic	inactivation
(AGly)aadS:NG_047380:101-964:864	1	aadS	aminoglycoside	antibiotic	inactivation
(AGly)aph(3'')-Ia:FJ172370:38668-39483:816	9	aph(3'')-Ia	aminoglycoside	antibiotic	inactivation
(AGly)aph3-Ia:HQ840942:23569-24384:816	1	aph(3')-Ia	aminoglycoside	antibiotic	inactivation
(AGly)aph(3'')-III:V01547:535-1329:795	2	aph(3'')-III	aminoglycoside	antibiotic	inactivation
(AGly)apH-Stph:HE579073:1778413-1779213:801	5	apH-Stph	aminoglycoside	antibiotic	inactivation
(AGly)sph:AY037297:2706-3548:843	1	sph	aminoglycoside	antibiotic	inactivation
(AGly)strA:AB366441:22458-23261:804	4	strA	aminoglycoside	antibiotic	inactivation
(AGly)strB:FJ474091:264-1100:837	41	APH(6)-Id	aminoglycoside	antibiotic	inactivation
AJ222769_gene_p01	11	TetW	tetracycline	antibiotic	target	protection
AJ295238_gene_p01	2	tetO	tetracycline	antibiotic	target	protection
AM279652_1_gene1_p01	1	OXA-98	beta-lactamase	antibiotic	inactivation
AY740681_1_gene9_p01	2	VEB-1	beta-lactamase	antibiotic	inactivation
AY750909_1_gene1_p01	1	OXA-66	beta-lactamase	antibiotic	inactivation
(Bla)ampH:CP003785:4208384-4209544:1161	4	ampH	beta-lactamase	antibiotic	inactivation
(Bla)ampH_Ecoli:AP012030:395554-396711:1158	10	ampH	beta-lactamase	antibiotic	inactivation
(Bla)blaL1:NG_047517:101-973:873	3	blaL1	beta-lactamase	antibiotic	inactivation
(Bla)blaMSI-1:NG_049323:101-970:870	4	blaMSI-1	beta-lactamase	antibiotic	inactivation
(Bla)blaOXA-211:JN861779:1-825:825	2	blaOXA-211	beta-lactamase	antibiotic	inactivation
(Bla)blaOXA-212:JN861780:1-825:825	1	blaOXA-212	beta-lactamase	antibiotic	inactivation
(Bla)blaOXA-22:AF064820:952-1776:825	2	blaOXA-22	beta-lactamase	antibiotic	inactivation
(Bla)blaOXA-309:HF947514:1-825:825	2	blaOXA-309	beta-lactamase	antibiotic	inactivation
(Bla)cfxA2:AF504910:1-966:966	2	cfxA2	beta-lactamase	antibiotic	inactivation
(Bla)mecA:AB221124:91-2097:2007	3	mecA	beta-lactamase	antibiotic	inactivation
(Bla)PBP1a:JN645776:1-2160:2160	6	Pbp1A	beta-lactamase	antibiotic	target	alteration
(Bla)PBP1b:AF101781:1-2466:2466	8	PBP1b	beta-lactamase	antibiotic	target	alteration
(Bla)Penicillin_Binding_Protein_Ecoli:CP002291:664439-666340:1902	11	Penicillin_Binding_Protein	beta-lactamase	antibiotic	inactivation
CP000034_1_gene4504_p01	3	soxR	multidrug	antibiotic	efflux
DQ294299_gene_p01	5	tetO	tetracycline	antibitic	target	protection
(Fcd)far1:NC_005127:19072-19713:642	1	blaFAR-1	beta-lactamase	antibiotic	inactivation
(Fcyn)FosA2:EU487198:217-642:426	3	FosA2	fosfomycin	antibiotic	inactivation
(Fcyn)FosB1:AP006717.1:122-541:420	1	FosB1	fosfomycin	antibiotic	inactivation
(Fcyn)FosB4:KR870311:99-518:420	1	FosB4	fosfomycin	antibiotic	inactivation
(Flq)OqxA:EU370913:46652-47827:1176	2	OqxA	multidrug	antibiotic	efflux
(Flq)OqxBgb:EU370913:47851-51003:3153	18	OqxBgb	multidrug	antibiotic	efflux
gb|AAA22851.1|ARO:3000179|tet(L)	1	tetL	tetracycline	antibiotic	efflux
gb|AAA26652.1|ARO:3002835|lnuA	2	lnuA	MLS	antibiotic	inactivation
gb|AAA26684.1|ARO:3002829|vgaA	1	vgaA	multidrug	antibiotic	target	protection
gb|AAA74437.1|ARO:3000378|MexB	21	mexB	multidrug	antibiotic	efflux
gb|AAA98484.1|ARO:3000596|ErmX	39	ErmX	MLS	antibiotic	target	alteration
gb|AAB28795.1|ARO:3000178|tet(K)	2	tet(K)	tetracycline	antibiotic	efflux
gb|AAB41059.1|ARO:3002884|iri	1	iri	rifamycin	antibiotic	inactivation
gb|AAB41957.1|ARO:3000801|MexD	4	MexD	multidrug	antibiotic	efflux
gb|AAB58161.1|ARO:3003010|ceoB	1	ceoB	multidrug	antibiotic	efflux
gb|AAC23556.1|ARO:3002660|APH(6)-Id	2	APH(6)-Id	aminoglycoside	antibiotic	inactivation
gb|AAC60780.1|ARO:3003049|rosB	21	rosB	peptide	antibiotic	efflux
gb|AAC60781.1|ARO:3003048|rosA	1	rosA	peptide	antibiotic	efflux
gb|AAC73564.1|ARO:3000216|acrB	26	acrB	multidrug	antibiotic	efflux
gb|AAC73565.1|ARO:3004043|Escherichia	1	AcrA	multidrug	antibiotic	efflux
gb|AAC73788.1|ARO:3003841|kdpE	1	kdpE	aminoglycoside	antibiotic	efflux
gb|AAC74000.1|ARO:3003950|msbA	14	msbA	nitroimidazole	antibiotic	efflux
gb|AAC75089.1|ARO:3003577|ugd	4	ugd	peptide	antibiotic	target	alteration
gb|AAC75136.1|ARO:3000793|mdtB	20	mdtB	aminocoumarin	antibiotic	efflux
gb|AAC75137.1|ARO:3000794|mdtC	18	mdtC	aminocoumarin	antibiotic	efflux
gb|AAC75271.1|ARO:3003952|yojI	2	yojl	peptide	antibiotic	efflux
gb|AAC75429.1|ARO:3000833|evgS	4	evgS	multidrug	antibiotic	efflux
gb|AAC75731.1|ARO:3000516|emrR	1	emrR	fluoroquinolone	antibiotic	efflux
gb|AAC75733.1|ARO:3000074|emrB	12	emrB	fluoroquinolone	antibiotic	target	alteration
gb|AAC76093.1|ARO:3002986|bacA	9	bacA	peptide	antibiotic	target	alteration
gb|AAC76298.1|ARO:3000502|acrF	7	acrF	multidrug	antibiotic	efflux
gb|AAC76539.1|ARO:3000796|mdtF	4	mdtF	multidrug	antibiotic	efflux
gb|AAD51345.1|ARO:3003052|smeB	6	smeB	beta-lactamase	antibiotic	inactivation
gb|AAD51346.1|ARO:3003053|smeC	1	smeC	multidrug	antibiotic	efflux
gb|AAD51348.1|ARO:3003066|smeR	2	smeR	beta-lactamase	antibiotic	inactivation
gb|AAF42062.1|ARO:3000811|mtrD	2	mtrD	multidrug	antibiotic	efflux
gb|AAF42063.1|ARO:3000810|mtrC	1	mtrC	multidrug	antibiotic	efflux
gb|AAF67494.2|ARO:3002522|novA	7	novA	aminocoumarin	antibiotic	efflux
gb|AAG03380.1|ARO:3002703|cmx	47	cmx	chloramphenicol	antibiotic	efflux
gb|AAG03546.1|ARO:3003679|TriA	4	triA	triclosan	antibiotic	efflux
gb|AAG03548.1|ARO:3003681|TriC	1	TriC	triclosan	antibiotic	efflux
gb|AAG04750.1|ARO:3004077|PmpM	1	PmpM	multidrug	antibiotic	efflux
gb|AAG05882.1|ARO:3000804|MexF	40	MexF	multidrug	antibiotic	efflux
gb|AAG05915.1|ARO:3004074|MuxB	7	MuxB	multidrug	antibiotic	efflux
gb|AAG06942.1|ARO:3002985|arnA	6	arnA	peptide	antibiotic	target	alteration
gb|AAG07064.1|ARO:3003693|mexK	8	mexK	multidrug	antibiotic	efflux
gb|AAG07592.1|ARO:3000806|mexG	2	mexG	multidrug	antibiotic	efflux
gb|AAG07763.1|ARO:3003031|mexW	4	mexW	multidrug	antibiotic	efflux
gb|AAG08359.1|ARO:3003682|OpmH	1	OpmH	multidrug	antibiotic	efflux
gb|AAG16656.1|ARO:3002705|floR	2	floR	chloramphenicol	antibiotic	efflux
gb|AAK76136.1|ARO:3000025|patB	4	patb	fluoroquinolone	antibiotic	efflux
gb|AAK76137.1|ARO:3000024|patA	10	patA	fluoroquinolone	antibiotic	efflux
gb|AAK99679.1|ARO:3000822|pmrA	1	pmrA	fluoroquinolone	antibiotic	efflux
gb|AAL14440.1|ARO:3000775|adeB	1	adeB	multidrug	antibiotic	efflux
gb|AAL19305.1|ARO:3000790|mdsB	2	mdsB	multidrug	antibiotic	efflux
gb|AAL73129.1|ARO:3000616|mel	6	mel	multidrug	antibiotic	target	protection
gb|AAO04716.1|ARO:3002865|dfrC	2	dfrC	diaminopyrimidine	antibiotic	target	replacement
gb|AAQ08905.1|ARO:3001808|OXA-60	2	blaOXA-60	beta-lactamase	antibiotic	inactivation
gb|AAQ10694.1|ARO:3003047|qacB	11	qacB	fluoroquinolone	antibiotic	efflux
gb|AAS68233.1|ARO:3000391|norA	1	norA	multidrug	antibiotic	efflux
gb|AAW38464.1|ARO:3004572|Staphylococcys	1	lmrS	multidrug	antibiotic	efflux
gb|AAX14802.1|ARO:3000781|adeJ	41	adeJ	multidrug	antibiotic	efflux
gb|AAX14803.1|ARO:3000782|adeK	1	adeK	multidrug	antibiotic	efflux
gb|AAZ42322.1|ARO:3003836|qacH	5	qacH	multidrug	antibiotic	efflux
gb|ABG77965.1|ARO:3004042|Enterobacter	3	acrA	multidrug	antibiotic	efflux
gb|ACJ41547.2|ARO:3004574|Acinetobacter	3	AbaQ	fluoroquinolone	antibiotic	efflux
gb|ACJ41739.1|ARO:3000780|adeI	4	adeI	multidrug	antibiotic	efflux
gb|ACJ63262.1|ARO:3003107|mefB	1	mefB	MLS	antibiotic	efflux
gb|ACN32294.1|ARO:3000237|tolC	5	tolC	multidrug	antibiotic	efflux
gb|ACU86041.1|ARO:3004539|mphH	11	mphH	MLS	antibiotic	inactivation
gb|AEJ33969.1|ARO:3000410|sul1	27	sul1	sulfonamide	antibiotic	target	replacement
gb|AFH35853.1|ARO:3001328|Escherichia	10	mdfA	multidrug	antibiotic	efflux
gb|AFN69318.1|ARO:3004658|catA8	1	catA8	chloramphenicol	antibiotic	inactivation
gb|AGW16416.1|ARO:3001522|OXA-334	1	blaOXA-334	beta-lactamase	antibiotic	inactivation
gb|AHA41505.1|ARO:3002930|vanRO	14	vanRO	glycopeptide	antibiotic	target	alteration
gb|AIA08936.1|ARO:3000444|rphA	3	rphA	rifamycin	antibiotic	inactivation
gb|AJD73064.1|ARO:3001301|RlmA(II)	5	RlmAII	MLS	antibiotic	target	alteration
gb|AKN19287.1|ARO:3002578|AAC(6')-Ib7	7	AAC(6')-Ib7	aminoglycoside	antibiotic	inactivation
gb|AML99881.1|ARO:3001327|mdtK	2	mdtK	fluoroquinolone	antibiotic	efflux
gb|APB03214.1|ARO:3003980|tetA(48)	3	tetA(48)	tetracycline	antibiotic	efflux
gb|BAA15934.1|ARO:3000829|baeS	10	baeS	multidrug	antibiotic	efflux
gb|BAA15935.1|ARO:3000828|baeR	2	baeR	multidrug	antibiotic	efflux
gb|BAA16344.1|ARO:3000491|acrD	25	acrD	aminoglycoside	antibiotic	efflux
gb|BAA16547.1|ARO:3000027|emrA	1	emrA	fluoroquinolone	antibiotic	efflux
gb|BAB35162.1|ARO:3000676|H-NS	2	H-NS	multidrug	antibiotic	efflux
gb|BAB38260.1|ARO:3000830|cpxA	8	cpxA	multidrug	antibiotic	efflux
gb|BAB43543.1|ARO:3002132|DHA-1	1	DHA-1	beta-lactamase	antibiotic	inactivation
gb|BAD89844.2|ARO:3000753|abeM	9	abeM	multidrug	antibiotic	efflux
gb|BAE06008.1|ARO:3003699|mexQ	2	mexQ	multidrug	antibiotic	efflux
gb|BAE77933.1|ARO:3000518|CRP	11	CRP	multidrug	antibiotic	efflux
gb|BAE78082.1|ARO:3003550|mdtP	2	mdtP	aminoglycoside	antibiotic	efflux
gb|BAE78083.1|ARO:3003549|mdtO	5	mdtO	aminoglycoside	antibiotic	efflux
gb|BAJ09383.1|ARO:3003046|qacA	6	qacA	fluoroquinolone	antibiotic	efflux
gb|CAA09666.1|ARO:3004122|Klebsiella	1	OmpK37	beta-lactamase	porine
gb|CAA23892.1|ARO:3002644|APH(3')-IIa	2	APH(3')-IIa	aminoglycoside	antibiotic	inactivation
gb|CAA26199.1|ARO:3004089|ANT(3'')-IIa	2	ANT(3'')-IIa	aminoglycoside	antibiotic	inactivation
gb|CAA36304.1|ARO:3000251|msrA	9	msrA	multidrug	antibiotic	target	protection
gb|CAA53189|ARO:3000521|mupA	11	mupA	mupirocin	antibiotic	target	alteration
gb|CAA79727.1|ARO:3000191|tetQ	1	tetQ	tetracycline	antibiotic	target	protection
gb|CAC14594.1|ARO:3003055|smeD	9	smeD	multidrug	antibiotic	efflux
gb|CAC14595.1|ARO:3003056|smeE	15	smeE	beta-lactamase	antibiotic	inactivation
gb|CAC41008.1|ARO:3004041|Klebsiella	4	acrA	multidrug	antibiotic	efflux
gb|CAD70268.1|ARO:3002704|fexA	1	fexA	chloramphenicol	antibiotic	efflux
gb|CAD70268.1|ARO:3002704|fexA	1	fexA	chloramphenicol	antibiotic	efflux
gb|CAH35802.1|ARO:3002983|amrB	3	amrB	aminoglycoside	antibiotic	efflux
gb|CAJ77855.1|ARO:3000779|adeH	3	adeH	multidrug	antibiotic	efflux
gb|CAJ77856.1|ARO:3000777|adeF	7	adeF	multidrug	antibiotic	efflux
gb|CAL30186.1|ARO:3002699|cmlB1	6	cmlB1	chloramphenicol	antibiotic	efflux
gb|CAQ49384.1|ARO:3000186|tetM	3	tetM	tetracycline	antibiotic	target	alteration
gb|CCP46065.1|ARO:3000816|mtrA	33	mtrA	multidrug	antibiotic	efflux
gb|EHL92831.1|ARO:3004588|Klebsiella	6	KpnG	multidrug	antibiotic	efflux
gb|ENU37733|ARO:3004091|ANT(3'')-IIc	1	ANT(3'')-IIc	aminoglycoside	antibiotic	inactivation
gb|EPH38243.1|ARO:3001730|OXA-274	2	blaOXA-274	beta-lactamase	antibiotic	inactivation
gb|NP_862226.1|ARO:3004639|Corynebacterium	62	tetA	tetracycline	antibiotic	efflux
gb|SIP52035.1|ARO:3004054|Pseudomonas	5	CpxR	multidrug	antibiotic	efflux
gb|WP_082741435.1|ARO:3004569|ICR-Mo	43	ICR-Mo	peptide	antibiotic	target	alteration
gb|XP_753111.1|ARO:3003942|abcA	20	abcA	multidrug	antibiotic	efflux
gi|104780325|ref|YP_606823_1|	1	mexW	multidrug	antibiotic	efflux
gi|10956585|ref|NP_044444_1|	3	cmx	chloramphenicol	antibiotic	efflux
gi|10956585|ref|NP_044444_1|	3	cmx	chloramphenicol	antibiotic	efflux
gi|11125376|emb|CAC15063_1|	4	metallo-beta-lactamase	beta-lactamase	antibiotic	inactivation
gi|124001386|emb|CAL64024_1|	1	AraJ	chloramphenicol	antibiotic	efflux
gi|124001386|emb|CAL64024_1|	1	AraJ	chloramphenicol	antibiotic	efflux
gi|134133857|gb|ABO60986_1|	1	GloB	beta-lactamase	antibiotic	inactivation
gi|146306240|ref|YP_001186705_1|	2	mexW	multidrug	antibiotic	efflux
gi|148546188|ref|YP_001266290_1|	17	WP_012051289	multidrug	antibiotic	efflux
gi|167035472|ref|YP_001670703_1|	8	RND	multidrug	antibiotic	efflux
gi|169797578|ref|YP_001715371_1|	2	cmlA	chloramphenicol	antibiotic	Efflux
gi|170720160|ref|YP_001747848_1|	7	RND	multidrug	antibiotic	efflux
gi|190570476|ref|YP_001966537_1|	5	APH(3')-Ia	aminoglycoside	antibiotic	inactivation
gi|227029|prf||1613275A	1	romA	beta-lactamase	antibiotic	inactivation
gi|229592366|ref|YP_002874485_1|	1	RND	multidrug	antibiotic	efflux
gi|30387222|ref|NP_848198_1|	4	cmx	chloramphenicol	antibiotic	efflux
gi|387965694|gb|AFK13827_1|	2	rob	multidrug	antibiotic	efflux
gi|487835679|ref|WP_001909145_1|	12	APH(6)-I	aminoglycoside	antibiotic	inactivation
gi|487991691|ref|WP_002063884_1|	1	AAC(3)-IIe	aminoglycoside	antibiotic	inactivation
gi|493177090|ref|WP_006177022_1|	1	romA	beta-lactamase	antibiotic	inactivation
gi|493862968|ref|WP_006809718_1|	4	romA	beta-lactamase	antibiotic	inactivation
gi|7230488|gb|AAF42994_1|AF195002_1	2	aphA	aminoglycoside	antibiotic	inactivation
gi|77798|pir||JQ1201	2	cmlA	chloramphenicol	antibiotic	efflux
(MLS)erm(CX):AF024666:2208-2969:762	36	ermX	MLS	antibiotic	target	alteration
(MLS)mph(C):AF167161:5665-6564:900	16	mphC	MLS	antibiotic	inactivation
(MLS)msr(A):AY591760:274-1740:1467	1	msr(A)	multidrug	antibiotic	target	protection
(MLS)msr(D):AF274302:2462-3925:1464	5	msrD	MLS	antibiotic	target	protection
NC_002516_2_881672_p01	32	msbA	nitroimidazole	antibiotic	efflux
NC_002695_1_913290_p01	1	ECs1601	MLS	antibiotic	efflux
NC_002695_1_915267_p01	1	ACRD	aminoglycoside	antibiotic	efflux
NC_002695_1_915420_p01	1	emrD	multidrug	antibiotic	efflux
NC_002695_1_916589_p01	1	baeR	multidrug	antibiotic	efflux
NC_002758_1121879_p01	1	SAV1866	multidrug	antibiotic	efflux
NC_002951_3238155_p01	2	lmrB	MLS	antibiotic	efflux
NC_002952_2858974_p01	2	blaR1	beta-lactamase	antibiotic	inactivation
NC_002952_2859165_p01	1	mexE	fluoroquinolone	antibiotic	efflux
NC_002952_2861052_p01	2	acrF	multidrug	antibiotic	efflux
NC_005951_2853425_p01	2	blaz	beta-lactamase	antibiotic	inactivation
NC_008702_1_4606277_p01	8	azo0245	multidrug	antibiotic	efflux
NC_008702_1_4606564_p01	5	acrB	multidrug	antibiotic	efflux
NC_008702_1_4607362_p01	2	acrB	multidrug	antibiotic	efflux
NC_008702_1_4607810_p01	1	azo3134	multidrug	antibiotic	efflux
NC_008702_1_4607935_p01	3	CzcA	multidrug	antibiotic	efflux
NC_008702_1_4608011_p01	3	msbA	nitroimidazole	antibiotic	efflux
NC_008702_1_4609454_p01	3	macB	MLS	antibiotic	efflux
NC_009085_4919117_p01	1	adeB	multidrug	antibiotic	efflux
NC_009632_5316674_p01	10	Cfr23	multidrug	antibiotic	target	alteration
NC_009641_5331371_p01	3	emrB	fluoroquinolone	antibiotic	efflux
NC_010400_5984250_p01	3	baeS	multidrug	antibiotic	efflux
NC_010400_5985078_p01	4	MsbA	nitroimidazole	antibiotic	efflux
NC_010400_5985985_p01	14	macB	MLS	antibiotic	efflux
NC_010400_5986590_p01	5	baeR	multidrug	antibiotic	efflux
NC_010410_6000672_p01	2	baeS	multidrug	antibiotic	efflux
NC_010410_6002612_p01	2	tetA	tetracycline	antibiotic	efflux
NC_010410_6002989_p01	1	OprM	multidrug	antibiotic	efflux
NC_010410_6003262_p01	7	emrB	fluoroquinolone	antibiotic	efflux
NC_011586_7043651_p01	13	cfr23	multidrug	antibiotic	target	alteration
NC_011586_7043668_p01	1	MacB	MLS	antibiotic	efflux
NC_011586_7045146_p01	2	SAT	nucleoside	antibiotic	antibiotic	inactivation
NC_011595_7057580_p01	2	tolC	multidrug	antibiotic	efflux
NC_011595_7057747_p01	1	cat	chloramphenicol	antibiotic	inactivation
NC_011595_7058581_p01	2	acrB	multidrug	antibiotic	efflux
NC_011595_7058613_p01	2	macA	MLS	antibiotic	efflux
NC_011595_7058956_p01	33	acrB	multidrug	antibiotic	efflux
NC_013450_8615150_p01	1	emrB	fluoroquinolone	antibiotic	efflux
(Phe)catB4:EU935739:59054-59602:549	9	catB4	chloramphenicol	antibiotic	inactivation
TEML-153	1	TEML-153	beta-lactamase	antibiotic	inactivation
(Tet)tet(34):AB061440:306-770:465	2	tet34	tetracycline	antibiotic	inactivation
Y16952_3_orf34_gene_p01	2	BaeS	multidrug	antibiotic	efflux

## Sheet: Roof hospital 0.2-0.02 um fract
ARG found in the unassembled data (bs≥70, id≥90%)
	No hits found

## Sheet: Roof Hospital
ARG found in the unassembled data (bs≥70, id≥90%)
	No hits found

## Sheet: WWTP 0.2-0.02 fraction
ARG found in the unassembled data (bs≥70, id≥90%)
	No hits found
